# Supplementary material for: Healthy and moribund Zhikong scallops (Chlamys farreri) developed different viral communities during a mass mortality event
Source: mSystems. 2025 May 14;10(6):e00342-25. doi: 10.1128/msystems.00342-25 (PMC12172486; doi:10.1128/msystems.00342-25)
Supplement: Supplemental tables — Tables S1 to S4. [file msystems.00342-25-s0010.xlsx]

## Sheet: S1_vOTUs information
7447 viral operational taxonomic units (vOTUs) basic information
contig_id	contig_length	provirus	Taxonomy	gene_count	viral_genes	host_genes	checkv_quality	miuvig_quality	completeness	completeness_method	contamination	kmer_freq
SGW2D_1k141_191923||full	18035	No	Unclassified Virus	11	1	0	Low-quality	Genome-fragment	43.01	HMM-based (lower-bound)	0	1.07
SGW2D_1k141_1718017||full	19140	No	Unclassified Virus	7	0	3	Not-determined	Genome-fragment	NA	NA	0	1.02
SGW2D_1k141_22077||full	5316	No	Unclassified Virus	6	0	0	Not-determined	Genome-fragment	NA	NA	0	1.08
SGW2D_1k141_2057351||full	6200	No	Unclassified Virus	6	0	0	Not-determined	Genome-fragment	NA	NA	0	1.17
SGW2D_1k141_1718229||full	6734	No	Unclassified Virus	4	0	0	Not-determined	Genome-fragment	NA	NA	0	1.1
SGW2D_1k141_192300||full	10599	No	Unclassified Virus	1	1	0	Low-quality	Genome-fragment	20.82	HMM-based (lower-bound)	0	1.07
SGW2D_1k141_1549997||full	5790	No	Unclassified Virus	6	0	2	Not-determined	Genome-fragment	NA	NA	0	1.08
SGW2D_1k141_1379165||full	6416	No	Unclassified Virus	4	0	0	Not-determined	Genome-fragment	NA	NA	0	1
SGW2D_1k141_23070||full	5796	No	Unclassified Virus	3	0	0	Not-determined	Genome-fragment	NA	NA	0	1.18
SGW2D_1k141_1550209||full	7348	No	Unclassified Virus	5	0	0	Not-determined	Genome-fragment	NA	NA	0	1
SGW2D_1k141_1379386||full	5041	No	Unclassified Virus	5	0	0	Not-determined	Genome-fragment	NA	NA	0	1.23
SGW2D_1k141_1210080||full	8641	No	Unclassified Virus	10	0	0	Not-determined	Genome-fragment	NA	NA	0	1.08
SGW2D_1k141_363621||full	5702	No	Unclassified Virus	5	0	0	Not-determined	Genome-fragment	NA	NA	0	1.38
SGW2D_1k141_1550703||full	5520	No	Unclassified Virus	2	0	0	Not-determined	Genome-fragment	NA	NA	0	1.09
SGW2D_1k141_23515||full	5033	No	Unclassified Virus	2	0	0	Not-determined	Genome-fragment	NA	NA	0	1.2
SGW2D_1k141_1041534||full	8441	No	Unclassified Virus	7	0	1	Not-determined	Genome-fragment	NA	NA	0	1
SGW2D_1k141_675211||full	7951	No	Bamfordvirae	5	0	0	Not-determined	Genome-fragment	NA	NA	0	1.11
SGW2D_1k141_508018||full	9559	No	Unclassified Virus	5	0	0	Not-determined	Genome-fragment	NA	NA	0	1.08
SGW2D_1k141_676452||full	6991	No	Unclassified Virus	4	0	0	Not-determined	Genome-fragment	NA	NA	0	1.07
SGW2D_1k141_338654||full	12058	No	Unclassified Virus	7	0	0	Not-determined	Genome-fragment	NA	NA	0	1.06
SGW2D_2k141_618480||full	5745	No	Unclassified Virus	2	0	1	Not-determined	Genome-fragment	NA	NA	0	1.07
SGW2D_2k141_618612||full	7090	No	Unclassified Virus	3	0	0	Not-determined	Genome-fragment	NA	NA	0	1.03
SGW2D_2k141_1237187||full	5364	No	Unclassified Virus	3	0	0	Not-determined	Genome-fragment	NA	NA	0	1.04
SGW2D_2k141_514||full	7770	No	Unclassified Virus	3	0	0	Not-determined	Genome-fragment	NA	NA	0	1.04
SGW2D_2k141_1855854||full	7692	No	Unclassified Virus	3	0	0	Not-determined	Genome-fragment	NA	NA	0	1.04
SGW2D_2k141_309766||full	94585	Yes	Heunggongvirae	82	3	61	Low-quality	Genome-fragment	6.86	HMM-based (lower-bound)	95.39	1
SGW2D_2k141_1856140||full	5079	No	Unclassified Virus	5	0	0	Not-determined	Genome-fragment	NA	NA	0	1.26
SGW2D_2k141_773902||full	8556	No	Unclassified Virus	6	0	1	Not-determined	Genome-fragment	NA	NA	0	1.06
SGW2D_2k141_310105||full	7124	No	Bamfordvirae	4	1	0	Low-quality	Genome-fragment	2.95	HMM-based (lower-bound)	0	1.01
SGW2L_3k141_364909	5924	No	Unclassified Virus	5	0	2	Not-determined	Genome-fragment	NA	NA	0	1
SGW2L_3k141_12422	6999	No	Heunggongvirae	9	4	0	Low-quality	Genome-fragment	10.82	AAI-based (high-confidence)	0	1
SGW2L_3k141_365075	5196	No	Unclassified Virus	2	0	0	Not-determined	Genome-fragment	NA	NA	0	1
SGW2L_3k141_837452	7769	No	Unclassified Virus	5	0	0	Not-determined	Genome-fragment	NA	NA	0	1.25
SGW2L_3k141_1897010	6283	No	Unclassified Virus	6	0	0	Not-determined	Genome-fragment	NA	NA	0	1.53
SGW2L_3k141_1838605	5380	No	Unclassified Virus	3	0	0	Not-determined	Genome-fragment	NA	NA	0	1.04
SGW2L_3k141_1956830	5255	No	Unclassified Virus	5	0	0	Not-determined	Genome-fragment	NA	NA	0	1.09
SGW2L_3k141_1898574	7084	No	Unclassified Virus	2	0	0	Not-determined	Genome-fragment	NA	NA	0	1.34
SGW2L_3k141_486993	17630	No	Heunggongvirae	6	1	0	Low-quality	Genome-fragment	7.66	HMM-based (lower-bound)	0	1.02
SGW1L_1k141_1063077||full	10656	No	Unclassified Virus	5	0	2	Not-determined	Genome-fragment	NA	NA	0	1.03
SGW1L_1k141_1063503||full	5073	No	Unclassified Virus	3	0	0	Not-determined	Genome-fragment	NA	NA	0	1.17
SGW1L_1k141_162988||full	7437	No	Unclassified Virus	6	0	0	Not-determined	Genome-fragment	NA	NA	0	1.15
SGW1L_1k141_762756||full	7325	No	Unclassified Virus	5	0	0	Not-determined	Genome-fragment	NA	NA	0	1.1
SGW1L_1k141_613227||full	5638	No	Unclassified Virus	4	0	0	Not-determined	Genome-fragment	NA	NA	0	1.08
SGW1L_1k141_1212760||full	11985	No	Unclassified Virus	4	0	0	Not-determined	Genome-fragment	NA	NA	0	1.06
SGW1L_1k141_460142||full	5527	No	Unclassified Virus	3	0	0	Not-determined	Genome-fragment	NA	NA	0	1.05
SGW1L_1k141_1363213||full	8509	No	Unclassified Virus	3	1	0	Low-quality	Genome-fragment	6.22	HMM-based (lower-bound)	0	1.15
SGW1L_1k141_763460||full	6481	No	Unclassified Virus	4	0	0	Not-determined	Genome-fragment	NA	NA	0	1.16
SGW1L_1k141_163594||full	19980	No	Unclassified Virus	11	1	0	Low-quality	Genome-fragment	17.64	HMM-based (lower-bound)	0	1.05
SGW1L_1k141_313795||full	5330	No	Heunggongvirae	8	0	0	Not-determined	Genome-fragment	NA	NA	0	1
SGW1L_1k141_1813789||full	6272	No	Heunggongvirae	4	0	2	Not-determined	Genome-fragment	NA	NA	0	1
SGW1L_1k141_1511378||full	11308	No	Unclassified Virus	8	0	2	Not-determined	Genome-fragment	NA	NA	0	1
SGW1L_1k141_1364616||full	6637	No	Unclassified Virus	7	0	0	Not-determined	Genome-fragment	NA	NA	0	1.17
SGW1L_1k141_461512||full	19919	No	Unclassified Virus	8	1	0	Not-determined	Genome-fragment	NA	NA	0	1.02
SGW1L_1k141_1215020||full	9409	No	Unclassified Virus	9	0	2	Not-determined	Genome-fragment	NA	NA	0	1
SGW1L_1k141_1815204||full	5930	No	Unclassified Virus	6	1	0	Low-quality	Genome-fragment	7.71	HMM-based (lower-bound)	0	1.23
SGW1L_1k141_315623||full	7479	No	Unclassified Virus	4	0	0	Not-determined	Genome-fragment	NA	NA	0	1.06
SGW1L_1k141_1816331||full	21727	No	Unclassified Virus	13	0	0	Not-determined	Genome-fragment	NA	NA	0	1.01
SGW2D_1k141_680711||full	11769	No	Heunggongvirae	5	0	0	Not-determined	Genome-fragment	NA	NA	0	1.02
SGW2D_1k141_172531||full	15430	No	Unclassified Virus	5	1	0	Low-quality	Genome-fragment	9.47	HMM-based (lower-bound)	0	1.09
SGW2D_1k141_1358968||full	7343	No	Unclassified Virus	6	0	0	Not-determined	Genome-fragment	NA	NA	0	1.35
SGW2D_1k141_681149||full	7317	No	Unclassified Virus	5	0	0	Not-determined	Genome-fragment	NA	NA	0	1.04
SGW2D_1k141_3347||full	7995	No	Unclassified Virus	5	0	0	Not-determined	Genome-fragment	NA	NA	0	1.06
SGW2D_1k141_1867506||full	13193	No	Unclassified Virus	13	0	0	Not-determined	Genome-fragment	NA	NA	0	1.12
SGW2D_1k141_1359616||full	9589	No	Unclassified Virus	5	0	0	Not-determined	Genome-fragment	NA	NA	0	1.45
SGW2D_1k141_1698374||full	11580	No	Unclassified Virus	6	0	0	Not-determined	Genome-fragment	NA	NA	0	1
SGW2D_1k141_1529610||full	8106	No	Unclassified Virus	7	0	0	Not-determined	Genome-fragment	NA	NA	0	1.12
SGW2D_1k141_682189||full	11244	No	Unclassified Virus	11	1	0	Low-quality	Genome-fragment	7.08	HMM-based (lower-bound)	0	1.05
SGW2D_1k141_1698840||full	7296	No	Unclassified Virus	5	1	0	Not-determined	Genome-fragment	NA	NA	0	1.14
SGW2D_1k141_1360195||full	11722	No	Unclassified Virus	5	0	0	Not-determined	Genome-fragment	NA	NA	0	1.03
SGW2D_1k141_2038113||full	6762	No	[Kingdom]_Naldaviricetes	8	0	0	Not-determined	Genome-fragment	NA	NA	0	1
SGW2D_2k141_163588||full	5971	No	Heunggongvirae	5	0	2	Not-determined	Genome-fragment	NA	NA	0	1
SGW2D_2k141_782433||full	10854	No	Unclassified Virus	9	0	0	Not-determined	Genome-fragment	NA	NA	0	1.03
SGW2D_2k141_8764||full	16623	No	Unclassified Virus	4	0	0	Not-determined	Genome-fragment	NA	NA	0	1.03
SGW2D_2k141_473071||full	5383	No	Unclassified Virus	3	1	0	Low-quality	Genome-fragment	12.45	HMM-based (lower-bound)	0	1.1
SGW2D_2k141_1710402||full	6493	No	[Kingdom]_Polydnaviriformidae	4	0	0	Not-determined	Genome-fragment	NA	NA	0	1.03
SGW2D_2k141_783282||full	9966	No	Unclassified Virus	6	0	0	Not-determined	Genome-fragment	NA	NA	0	1.04
SGW2D_2k141_473481||full	5622	No	Unclassified Virus	6	0	0	Not-determined	Genome-fragment	NA	NA	0	1.16
SGW2D_2k141_9696||full	5287	No	Unclassified Virus	2	0	0	Not-determined	Genome-fragment	NA	NA	0	1.27
SGW2D_2k141_783669||full	6837	No	Unclassified Virus	3	0	0	Not-determined	Genome-fragment	NA	NA	0	1.09
SGW2D_2k141_164805||full	5627	No	Bamfordvirae	5	0	1	Not-determined	Genome-fragment	NA	NA	0	1
SGW2D_2k141_10116||full	14086	No	Unclassified Virus	6	1	0	Low-quality	Genome-fragment	10.6	HMM-based (lower-bound)	0	1.03
SGW2D_2k141_1864933||full	7844	No	Unclassified Virus	4	1	0	Low-quality	Genome-fragment	12.8	HMM-based (lower-bound)	0	1.07
SGW2D_2k141_1248122||full	11661	No	Unclassified Virus	9	0	0	Not-determined	Genome-fragment	NA	NA	0	1.11
SGW2D_2k141_166045||full	9048	No	[Kingdom]_Polydnaviriformidae	7	0	0	Not-determined	Genome-fragment	NA	NA	0	1
SGW2D_2k141_166199||full	5375	No	Unclassified Virus	4	1	0	Low-quality	Genome-fragment	5.41	HMM-based (lower-bound)	0	1.12
SGW2L_3k141_1003478||full	5970	No	Unclassified Virus	6	0	0	Not-determined	Genome-fragment	NA	NA	0	1
SGW2L_3k141_1239134||full	9610	No	Unclassified Virus	3	0	0	Not-determined	Genome-fragment	NA	NA	0	1.07
SGW2L_3k141_61306||full	6252	No	Unclassified Virus	4	0	0	Not-determined	Genome-fragment	NA	NA	0	1.12
SGW2L_4k141_1728833||full	8298	No	Unclassified Virus	4	0	0	Not-determined	Genome-fragment	NA	NA	0	1.17
SGW2L_4k141_976604||full	8395	No	Unclassified Virus	5	0	0	Not-determined	Genome-fragment	NA	NA	0	1.05
SGW2L_4k141_1128262||full	5445	No	Unclassified Virus	4	0	1	Not-determined	Genome-fragment	NA	NA	0	1.05
SGW2L_4k141_376827||full	5972	No	Bamfordvirae	4	1	0	Low-quality	Genome-fragment	2.59	HMM-based (lower-bound)	0	1
SGW2L_4k141_1733260||full	5621	No	Unclassified Virus	4	0	0	Not-determined	Genome-fragment	NA	NA	0	1.05
SGW2L_4k141_1130583||full	6128	No	Unclassified Virus	4	0	0	Not-determined	Genome-fragment	NA	NA	0	1.08
SGW2L_4k141_1437505||full	5828	No	Unclassified Virus	3	0	0	Not-determined	Genome-fragment	NA	NA	0	1.01
SGW2L_4k141_226023||full	9303	No	Unclassified Virus	7	0	0	Not-determined	Genome-fragment	NA	NA	0	1.03
SGW1L_3k141_1142987	10160	No	Heunggongvirae	12	1	0	Low-quality	Genome-fragment	6.44	HMM-based (lower-bound)	0	1
SGW1L_3k141_1958709	42972	No	Heunggongvirae	49	22	0	Complete	High-quality	100	DTR (high-confidence)	0	1
SGW1L_3k141_653723	15847	No	Heunggongvirae	18	8	0	Low-quality	Genome-fragment	37.06	AAI-based (medium-confidence)	0	1
SGW1L_3k141_1633047	7554	No	Unclassified Virus	8	2	0	High-quality	High-quality	100	AAI-based (medium-confidence)	0	1.02
SGW2D_4k141_1224005||full	9396	No	Unclassified Virus	1	0	0	Not-determined	Genome-fragment	NA	NA	0	1.02
SGW2D_4k141_308302||full	5126	No	Unclassified Virus	5	0	0	Not-determined	Genome-fragment	NA	NA	0	1.02
SGW2D_4k141_2791||full	5344	No	Unclassified Virus	4	0	0	Not-determined	Genome-fragment	NA	NA	0	1.24
SGW2D_4k141_2862||full	5203	No	Bamfordvirae	3	0	0	Not-determined	Genome-fragment	NA	NA	0	1
SGW2D_4k141_1834629||full	7067	No	Unclassified Virus	4	0	0	Not-determined	Genome-fragment	NA	NA	0	1.15
SGW2D_4k141_1529689||full	7537	No	Unclassified Virus	7	1	0	Low-quality	Genome-fragment	16.09	HMM-based (lower-bound)	0	1.05
SGW2D_4k141_156170||full	5870	No	Unclassified Virus	4	0	1	Not-determined	Genome-fragment	NA	NA	0	1.07
SGW2D_4k141_919652||full	7431	No	Unclassified Virus	1	0	0	Not-determined	Genome-fragment	NA	NA	0	1.06
SGW2D_4k141_614486||full	6710	No	Unclassified Virus	5	1	0	Low-quality	Genome-fragment	18.11	HMM-based (lower-bound)	0	1.05
SGW2D_4k141_767379||full	7328	No	Unclassified Virus	6	0	1	Not-determined	Genome-fragment	NA	NA	0	1.14
SGW2D_4k141_767833||full	12818	No	Unclassified Virus	9	0	0	Not-determined	Genome-fragment	NA	NA	0	1.02
SGW2D_4k141_615394||full	6961	No	Unclassified Virus	10	0	0	Not-determined	Genome-fragment	NA	NA	0	1.11
SGW2D_4k141_157510||full	6164	No	Unclassified Virus	3	0	0	Not-determined	Genome-fragment	NA	NA	0	1.09
SGW2D_4k141_1683712||full	10122	No	Unclassified Virus	8	0	0	Not-determined	Genome-fragment	NA	NA	0	1.05
SGW2D_4k141_616878||full	8441	No	Unclassified Virus	4	0	0	Not-determined	Genome-fragment	NA	NA	0	1.03
SGW2D_4k141_311389||full	8521	No	Unclassified Virus	5	0	1	Not-determined	Genome-fragment	NA	NA	0	1.04
SGW2D_4k141_922448||full	8732	No	Unclassified Virus	8	0	0	Not-determined	Genome-fragment	NA	NA	0	1.05
SGW2D_4k141_1684961||full	8112	No	Unclassified Virus	5	0	0	Not-determined	Genome-fragment	NA	NA	0	1.04
SGW2D_4k141_311843||full	7016	No	Unclassified Virus	7	1	0	Low-quality	Genome-fragment	15.49	HMM-based (lower-bound)	0	1.06
SGW2L_1k141_938337||full	10568	No	Unclassified Virus	2	0	1	Not-determined	Genome-fragment	NA	NA	0	1.01
SGW2L_1k141_1640845||full	10639	No	Unclassified Virus	3	1	0	Not-determined	Genome-fragment	NA	NA	0	1.04
SGW2L_1k141_1423||full	5369	No	Unclassified Virus	5	0	0	Not-determined	Genome-fragment	NA	NA	0	1.1
SGW2L_1k141_1757935||full	6183	No	Unclassified Virus	2	0	0	Not-determined	Genome-fragment	NA	NA	0	1.08
SGW2L_1k141_236119||full	11581	No	Unclassified Virus	10	0	4	Not-determined	Genome-fragment	NA	NA	0	1.2
SGW2L_1k141_1465393||full	7969	No	Unclassified Virus	4	0	0	Not-determined	Genome-fragment	NA	NA	0	1.04
SGW2L_1k141_1055429||full	5682	No	Unclassified Virus	6	0	0	Not-determined	Genome-fragment	NA	NA	0	1
SGW2L_1k141_528740||full	12262	No	Unclassified Virus	7	0	0	Not-determined	Genome-fragment	NA	NA	0	1.06
SGW2L_1k141_762956||full	16608	No	Unclassified Virus	8	0	0	Not-determined	Genome-fragment	NA	NA	0	1.06
SGW2L_1k141_1816836||full	12439	No	Unclassified Virus	14	0	4	Not-determined	Genome-fragment	NA	NA	0	1.02
SGW2L_1k141_1758296||full	12508	No	Unclassified Virus	9	0	0	Not-determined	Genome-fragment	NA	NA	0	1.02
SGW2L_1k141_1348674||full	11357	No	Unclassified Virus	5	0	0	Not-determined	Genome-fragment	NA	NA	0	1.06
SGW2L_1k141_646020||full	9828	No	Heunggongvirae	7	0	0	Not-determined	Genome-fragment	NA	NA	0	1.01
SGW2L_1k141_1524870||full	6409	No	Unclassified Virus	4	1	0	Low-quality	Genome-fragment	12.23	HMM-based (lower-bound)	0	1.04
SGW2L_4k141_1673117	8101	No	Unclassified Virus	3	1	0	High-quality	High-quality	100	AAI-based (medium-confidence)	0	1.01
SGW2L_4k141_921252	5206	No	Unclassified Virus	2	1	0	High-quality	High-quality	100	AAI-based (high-confidence)	0	1.01
SGW2L_4k141_921710	5288	No	Unclassified Virus	3	0	0	Not-determined	Genome-fragment	NA	NA	0	1.02
SGW2L_4k141_1223658	6741	No	Unclassified Virus	5	0	0	Not-determined	Genome-fragment	NA	NA	0	1.04
SGW2L_4k141_171335	5117	No	Unclassified Virus	2	0	0	Not-determined	Genome-fragment	NA	NA	0	1.05
SGW1L_1k141_1825664||full	7722	No	Bamfordvirae	8	1	0	Low-quality	Genome-fragment	1.68	HMM-based (lower-bound)	0	1
SGW1L_1k141_775841||full	8024	No	Unclassified Virus	8	1	0	Low-quality	Genome-fragment	10.5	HMM-based (lower-bound)	0	1.09
SGW1L_1k141_325780||full	7162	No	Unclassified Virus	3	0	0	Not-determined	Genome-fragment	NA	NA	0	1.09
SGW1L_1k141_23225||full	7398	No	Unclassified Virus	5	0	0	Not-determined	Genome-fragment	NA	NA	0	1.16
SGW1L_1k141_1520477||full	10348	No	Unclassified Virus	7	0	0	Not-determined	Genome-fragment	NA	NA	0	1.07
SGW1L_1k141_776759||full	7027	No	Unclassified Virus	4	1	0	Low-quality	Genome-fragment	6.19	HMM-based (lower-bound)	0	1.07
SGW1L_1k141_627804||full	9152	No	Bamfordvirae	11	0	0	Not-determined	Genome-fragment	NA	NA	0	1.01
SGW1L_1k141_627847||full	8730	No	Unclassified Virus	9	0	0	Not-determined	Genome-fragment	NA	NA	0	1.18
SGW1L_1k141_1827373||full	7418	No	Unclassified Virus	5	0	0	Not-determined	Genome-fragment	NA	NA	0	1.08
SGW1L_1k141_627961||full	12341	No	Unclassified Virus	10	1	0	Low-quality	Genome-fragment	5.4	HMM-based (lower-bound)	0	1.06
SGW1L_1k141_1676865||full	12208	No	Heunggongvirae	6	0	0	Low-quality	Genome-fragment	4.02	AAI-based (medium-confidence)	0	1
SGW1L_1k141_1676908||full	6093	No	Unclassified Virus	6	0	0	Not-determined	Genome-fragment	NA	NA	0	1.19
SGW1L_1k141_25000||full	6322	No	Unclassified Virus	6	0	0	Not-determined	Genome-fragment	NA	NA	0	1.15
SGW1L_1k141_1522349||full	5269	No	Unclassified Virus	3	0	0	Not-determined	Genome-fragment	NA	NA	0	1.09
SGW2D_2k141_1965062||full	7242	No	Unclassified Virus	5	0	0	Not-determined	Genome-fragment	NA	NA	0	1.16
SGW2D_2k141_734616||full	5147	No	[Kingdom]_Polydnaviriformidae	6	0	0	Not-determined	Genome-fragment	NA	NA	0	1.01
SGW2D_2k141_888205||full	5111	No	Unclassified Virus	5	0	0	Not-determined	Genome-fragment	NA	NA	0	1.12
SGW2D_3k141_1281449||full	5097	No	Heunggongvirae	5	0	0	Not-determined	Genome-fragment	NA	NA	0	1
SGW2D_3k141_1550029||full	5374	No	Bamfordvirae	4	0	3	Not-determined	Genome-fragment	NA	NA	0	1
SGW2D_3k141_1154025||full	15261	No	Unclassified Virus	5	0	2	Not-determined	Genome-fragment	NA	NA	0	1.01
SGW2D_3k141_1020806||full	9278	No	Heunggongvirae	13	0	0	Not-determined	Genome-fragment	NA	NA	0	1
SGW2D_3k141_628047||full	5579	No	Unclassified Virus	7	0	0	Not-determined	Genome-fragment	NA	NA	0	1.11
SGW2D_3k141_628536||full	9595	No	Heunggongvirae	3	0	0	Low-quality	Genome-fragment	1.78	AAI-based (medium-confidence)	0	1.03
SGW2D_3k141_235705||full	7269	No	Unclassified Virus	8	0	0	Not-determined	Genome-fragment	NA	NA	0	1.08
SGW2D_3k141_317919||full	6282	No	Unclassified Virus	3	1	0	Low-quality	Genome-fragment	2.54	HMM-based (lower-bound)	0	1.05
SGW2D_3k141_1238300||full	18888	No	Heunggongvirae	7	1	0	Low-quality	Genome-fragment	8.2	HMM-based (lower-bound)	0	1.02
SGW2D_3k141_713577||full	10905	No	Unclassified Virus	6	0	0	Not-determined	Genome-fragment	NA	NA	0	1.02
SGW2D_3k141_54838||full	21075	No	Unclassified Virus	7	0	0	Not-determined	Genome-fragment	NA	NA	0	1.01
SGW2D_3k141_715015||full	16738	No	Unclassified Virus	8	0	0	Not-determined	Genome-fragment	NA	NA	0	1.02
SGW2D_4k141_366748||full	6890	No	Unclassified Virus	7	0	0	Not-determined	Genome-fragment	NA	NA	0	1.02
SGW2D_4k141_61005||full	7279	No	Unclassified Virus	5	1	0	Not-determined	Genome-fragment	NA	NA	0	1.35
SGW2D_4k141_1441782||full	11171	No	Unclassified Virus	6	0	0	Not-determined	Genome-fragment	NA	NA	0	1.05
SGW2D_4k141_982389||full	18249	No	Unclassified Virus	9	0	0	Not-determined	Genome-fragment	NA	NA	0	1.02
SGW2D_4k141_1285415||full	14322	No	Unclassified Virus	5	0	0	Not-determined	Genome-fragment	NA	NA	0	1.02
SGW2D_4k141_61904||full	9533	No	Unclassified Virus	7	0	0	Not-determined	Genome-fragment	NA	NA	0	1.05
SGW2D_4k141_1442872||full	6616	No	Unclassified Virus	3	0	0	Not-determined	Genome-fragment	NA	NA	0	1.05
SGW2D_4k141_830124||full	5918	No	Unclassified Virus	4	1	0	Low-quality	Genome-fragment	11.25	HMM-based (lower-bound)	0	1.16
SGW2D_4k141_1138351||full	6904	No	Unclassified Virus	4	0	0	Not-determined	Genome-fragment	NA	NA	0	1.06
SGW2D_4k141_526195||full	6325	No	Unclassified Virus	7	0	0	Not-determined	Genome-fragment	NA	NA	0	1.06
SGW2D_4k141_681070||full	5497	No	Unclassified Virus	2	0	0	Not-determined	Genome-fragment	NA	NA	0	1.06
SGW2D_4k141_831275||full	5224	No	Unclassified Virus	4	0	0	Not-determined	Genome-fragment	NA	NA	0	1.15
SGW2D_4k141_370343||full	12792	No	Unclassified Virus	10	0	0	Not-determined	Genome-fragment	NA	NA	0	1.02
SGW2D_4k141_1747120||full	12657	No	Unclassified Virus	11	0	0	Not-determined	Genome-fragment	NA	NA	0	1.02
SGW2D_4k141_831860||full	5785	No	Unclassified Virus	3	0	0	Not-determined	Genome-fragment	NA	NA	0	1.01
SGW2D_4k141_64008||full	5022	No	Heunggongvirae	3	0	0	Not-determined	Genome-fragment	NA	NA	0	1
SGW2D_4k141_985312||full	5671	No	Heunggongvirae	13	0	1	Not-determined	Genome-fragment	NA	NA	0	1
SGW2D_4k141_64206||full	6370	No	Unclassified Virus	3	0	0	Not-determined	Genome-fragment	NA	NA	0	1.05
SGW2D_4k141_832289||full	8219	No	Unclassified Virus	8	0	0	Not-determined	Genome-fragment	NA	NA	0	1.05
SGW1L_3k141_1329026	11605	No	Heunggongvirae	6	0	0	Not-determined	Genome-fragment	NA	NA	0	1
SGW1L_3k141_1819239	6824	No	Unclassified Virus	5	0	0	Not-determined	Genome-fragment	NA	NA	0	1.11
SGW1L_5k141_954385	7491	No	Unclassified Virus	9	1	0	Low-quality	Genome-fragment	3.25	HMM-based (lower-bound)	0	1.06
SGW1L_5k141_21283	5548	No	Unclassified Virus	2	0	0	Not-determined	Genome-fragment	NA	NA	0	1.12
SGW1L_5k141_1890395	5312	No	Unclassified Virus	2	0	0	Not-determined	Genome-fragment	NA	NA	0	1.03
SGW1L_5k141_24415	16960	No	Bamfordvirae	2	0	0	Not-determined	Genome-fragment	NA	NA	0	1.02
SGW1L_5k141_24508	5143	No	Heunggongvirae	7	1	0	Low-quality	Genome-fragment	2.56	HMM-based (lower-bound)	0	1
SGW1L_5k141_24583	5812	No	Heunggongvirae	6	0	0	Not-determined	Genome-fragment	NA	NA	0	1.15
SGW2D_2k141_1749420	6639	No	Unclassified Virus	7	1	0	High-quality	High-quality	100	AAI-based (medium-confidence)	0	1
SGW2D_2k141_1749806	6631	No	Unclassified Virus	1	0	0	Not-determined	Genome-fragment	NA	NA	0	1.07
SGW2L_5k141_1033834||full	5895	No	Unclassified Virus	6	0	0	Not-determined	Genome-fragment	NA	NA	0	1.08
SGW2L_5k141_2021776||full	10838	No	Unclassified Virus	5	0	0	Not-determined	Genome-fragment	NA	NA	0	1.09
SGW2L_5k141_721813||full	5317	No	Unclassified Virus	8	2	0	Low-quality	Genome-fragment	6.57	HMM-based (lower-bound)	0	1.23
SGW2L_5k141_1710232||full	5592	No	Unclassified Virus	6	0	0	Not-determined	Genome-fragment	NA	NA	0	1
SGW2L_5k141_1223462||full	8278	No	Unclassified Virus	7	0	0	Not-determined	Genome-fragment	NA	NA	0	1.01
SGW2L_5k141_1376442||full	11993	No	Unclassified Virus	4	0	0	Not-determined	Genome-fragment	NA	NA	0	1.05
SGW2L_5k141_1223934||full	7860	No	Unclassified Virus	7	0	1	Not-determined	Genome-fragment	NA	NA	0	1
SGW2L_5k141_1035702||full	6434	No	Unclassified Virus	7	0	0	Not-determined	Genome-fragment	NA	NA	0	1.04
SGW2L_5k141_2025680||full	9952	No	Unclassified Virus	8	0	2	Not-determined	Genome-fragment	NA	NA	0	1.12
SGW2L_5k141_1529193||full	12002	No	Bamfordvirae	8	0	0	Not-determined	Genome-fragment	NA	NA	0	1
SGW1L_1k141_707729	8211	No	Bamfordvirae	7	1	0	Low-quality	Genome-fragment	19.54	HMM-based (lower-bound)	0	1
SGW1L_1k141_262825	7345	No	Heunggongvirae	6	4	0	Low-quality	Genome-fragment	4.58	AAI-based (high-confidence)	0	1
SGW1L_1k141_414196	5857	No	[Kingdom]_Naldaviricetes	2	1	0	Medium-quality	Genome-fragment	61.91	AAI-based (medium-confidence)	0	1.01
SGW1L_1k141_416532	6669	No	Unclassified Virus	6	0	2	Not-determined	Genome-fragment	NA	NA	0	1.12
SGW1L_1k141_417660	5056	No	Heunggongvirae	8	4	0	Low-quality	Genome-fragment	6.59	HMM-based (lower-bound)	0	1
SGW2D_4k141_781379||full	9199	No	Unclassified Virus	7	0	0	Not-determined	Genome-fragment	NA	NA	0	1.07
SGW2D_4k141_1544147||full	5409	No	Unclassified Virus	5	0	0	Not-determined	Genome-fragment	NA	NA	0	1
SGW2D_4k141_1850108||full	11351	No	Unclassified Virus	5	1	0	Low-quality	Genome-fragment	0.91	HMM-based (lower-bound)	0	1.03
SGW2D_4k141_1544547||full	7523	No	Heunggongvirae	3	0	0	Not-determined	Genome-fragment	NA	NA	0	1
SGW2L_1k141_653289||full	6677	No	Unclassified Virus	10	0	0	Not-determined	Genome-fragment	NA	NA	0	1.11
SGW2L_1k141_243598||full	7331	No	Unclassified Virus	3	0	0	Not-determined	Genome-fragment	NA	NA	0	1.03
SGW2L_1k141_1473145||full	5503	No	Unclassified Virus	5	1	0	Low-quality	Genome-fragment	3.11	HMM-based (lower-bound)	0	1.11
SGW2L_1k141_186105||full	5446	No	Unclassified Virus	5	0	1	Not-determined	Genome-fragment	NA	NA	0	1.09
SGW2L_1k141_1707587||full	7572	No	Unclassified Virus	4	0	0	Not-determined	Genome-fragment	NA	NA	0	1.07
SGW2L_1k141_419363||full	6260	No	Bamfordvirae	10	1	0	Low-quality	Genome-fragment	1.36	HMM-based (lower-bound)	0	1
SGW2L_1k141_360551||full	7877	No	Unclassified Virus	7	0	0	Not-determined	Genome-fragment	NA	NA	0	1.03
SGW2L_1k141_653586||full	6545	No	Unclassified Virus	6	0	0	Not-determined	Genome-fragment	NA	NA	0	1.1
SGW2L_1k141_9069||full	7281	No	Unclassified Virus	3	0	0	Not-determined	Genome-fragment	NA	NA	0	1.1
SGW2L_1k141_536982||full	6040	No	Unclassified Virus	3	0	0	Not-determined	Genome-fragment	NA	NA	0	1.05
SGW2L_1k141_478019||full	14812	No	Unclassified Virus	9	0	0	Not-determined	Genome-fragment	NA	NA	0	1.02
SGW2L_1k141_1123013||full	5198	No	Bamfordvirae	3	0	2	Not-determined	Genome-fragment	NA	NA	0	1.01
SGW2L_1k141_186570||full	9935	No	Unclassified Virus	6	0	0	Not-determined	Genome-fragment	NA	NA	0	1.05
SGW2L_1k141_127606||full	7236	No	Unclassified Virus	4	0	0	Not-determined	Genome-fragment	NA	NA	0	1.1
SGW2L_1k141_947757||full	6846	No	Unclassified Virus	6	1	0	Low-quality	Genome-fragment	0.54	HMM-based (lower-bound)	0	1.09
SGW2L_1k141_1532710||full	6121	No	Unclassified Virus	5	0	0	Not-determined	Genome-fragment	NA	NA	0	1.08
SGW2L_1k141_478779||full	6381	No	Unclassified Virus	7	0	0	Not-determined	Genome-fragment	NA	NA	0	1.1
SGW2L_1k141_1591919||full	18863	No	Unclassified Virus	10	0	0	Not-determined	Genome-fragment	NA	NA	0	1.05
SGW2L_1k141_1123819||full	10836	No	[Kingdom]_Polydnaviriformidae	11	0	0	Low-quality	Genome-fragment	1.91	AAI-based (medium-confidence)	0	1.03
SGW2L_1k141_1533220||full	7323	No	Unclassified Virus	8	0	1	Not-determined	Genome-fragment	NA	NA	0	1
SGW2L_1k141_1592135||full	8367	No	Unclassified Virus	6	0	0	Not-determined	Genome-fragment	NA	NA	0	1.06
SGW2L_1k141_1767209||full	10634	No	Unclassified Virus	6	1	0	Not-determined	Genome-fragment	NA	NA	0	1.04
SGW2L_1k141_479178||full	6918	No	Heunggongvirae	6	0	0	Not-determined	Genome-fragment	NA	NA	0	1.01
SGW2L_1k141_597256||full	8191	No	Heunggongvirae	8	0	4	Not-determined	Genome-fragment	NA	NA	0	1
SGW2L_1k141_245103||full	5382	No	Unclassified Virus	3	1	0	Low-quality	Genome-fragment	2.36	HMM-based (lower-bound)	0	1.05
SGW2L_1k141_1064731||full	9687	No	Unclassified Virus	6	0	0	Not-determined	Genome-fragment	NA	NA	0	1.11
SGW2L_2k141_1292561||full	9237	No	Unclassified Virus	2	0	1	Not-determined	Genome-fragment	NA	NA	0	1.03
SGW2L_2k141_1292990||full	7795	No	Unclassified Virus	2	0	0	Not-determined	Genome-fragment	NA	NA	0	1.11
SGW2D_2k141_688419	5278	No	Unclassified Virus	2	1	0	Medium-quality	Genome-fragment	77.31	AAI-based (high-confidence)	0	1
SGW2D_2k141_688620	5013	No	Unclassified Virus	4	0	2	Not-determined	Genome-fragment	NA	NA	0	1.02
SGW2D_2k141_1457684	7136	No	Unclassified Virus	4	0	0	Not-determined	Genome-fragment	NA	NA	0	1.02
SGW2D_2k141_1614407	10556	No	Unclassified Virus	11	0	0	Not-determined	Genome-fragment	NA	NA	0	1.2
SGW2D_2k141_1772195	7192	No	Unclassified Virus	3	0	0	Not-determined	Genome-fragment	NA	NA	0	1.01
SGW2D_2k141_534018	6223	No	Unclassified Virus	6	0	0	Not-determined	Genome-fragment	NA	NA	0	1.12
SGW2D_2k141_1773415	5917	No	Heunggongvirae	7	2	0	Low-quality	Genome-fragment	7.8	HMM-based (lower-bound)	0	1
SGW2D_2k141_844425	5330	No	Heunggongvirae	9	3	0	Low-quality	Genome-fragment	8.28	HMM-based (lower-bound)	0	1
SGW2D_4k141_1685444	6817	No	Unclassified Virus	7	0	0	Not-determined	Genome-fragment	NA	NA	0	1.11
SGW2D_4k141_1383203	7535	No	Unclassified Virus	2	1	0	Complete	High-quality	100	DTR (high-confidence)	0	1.02
SGW2D_4k141_621578	9116	No	Unclassified Virus	4	1	0	Complete	High-quality	100	DTR (high-confidence)	0	1.01
SGW2D_4k141_1842134	34780	No	Heunggongvirae	40	13	1	Low-quality	Genome-fragment	30.6	AAI-based (medium-confidence)	0	1
SGW2D_4k141_163983	5668	No	Unclassified Virus	2	1	0	High-quality	High-quality	100	AAI-based (medium-confidence)	0	1.01
SGW2D_1k141_1631239||full	9480	No	Unclassified Virus	6	0	1	Not-determined	Genome-fragment	NA	NA	0	1.17
SGW2D_1k141_445387||full	6455	No	Unclassified Virus	4	0	0	Not-determined	Genome-fragment	NA	NA	0	1.15
SGW1L_1k141_306419	6464	No	Unclassified Virus	4	0	0	Not-determined	Genome-fragment	NA	NA	0	1.01
SGW1L_1k141_1359635	9644	No	Unclassified Virus	2	0	0	Not-determined	Genome-fragment	NA	NA	0	1.02
SGW1L_1k141_759752	8372	No	Unclassified Virus	2	1	0	High-quality	High-quality	100	AAI-based (medium-confidence)	0	1.03
SGW1L_1k141_1360448	22263	No	Unclassified Virus	2	0	0	Not-determined	Genome-fragment	NA	NA	0	1.03
SGW1L_1k141_911576	5921	No	Unclassified Virus	5	0	0	Not-determined	Genome-fragment	NA	NA	0	1.24
SGW1L_1k141_1211692	5449	No	Unclassified Virus	5	0	0	Not-determined	Genome-fragment	NA	NA	0	1.13
SGW1L_1k141_1063153	5812	No	Unclassified Virus	1	0	0	Not-determined	Genome-fragment	NA	NA	0	1.07
SGW1L_1k141_1812068	5662	No	Pararnavirae	2	1	0	Medium-quality	Genome-fragment	74.6	AAI-based (high-confidence)	0	1
SGW1L_1k141_162716	5225	No	Unclassified Virus	6	0	0	Not-determined	Genome-fragment	NA	NA	0	1.14
SGW1L_1k141_1510502	5364	No	Unclassified Virus	1	0	0	Not-determined	Genome-fragment	NA	NA	0	1.07
SGW1L_1k141_762753	5269	No	Unclassified Virus	2	0	0	Not-determined	Genome-fragment	NA	NA	0	1.01
SGW2L_3k141_10575||full	7052	No	Unclassified Virus	3	2	0	Low-quality	Genome-fragment	3.92	HMM-based (lower-bound)	0	1.25
SGW2L_3k141_1836131||full	8343	No	Unclassified Virus	7	0	0	Not-determined	Genome-fragment	NA	NA	0	1.15
SGW2L_3k141_1658919||full	7614	No	Bamfordvirae	6	0	0	Not-determined	Genome-fragment	NA	NA	0	1.01
SGW2L_3k141_1070806||full	8591	No	Unclassified Virus	5	1	0	Low-quality	Genome-fragment	5.49	HMM-based (lower-bound)	0	1.04
SGW2L_3k141_304609||full	19866	No	Unclassified Virus	12	1	0	Low-quality	Genome-fragment	27.44	HMM-based (lower-bound)	0	1.02
SGW2L_3k141_1012200||full	6037	No	Heunggongvirae	7	0	0	Not-determined	Genome-fragment	NA	NA	0	1
SGW2L_4k141_13986||full	8575	No	Unclassified Virus	6	0	0	Not-determined	Genome-fragment	NA	NA	0	1.23
SGW2L_4k141_1820381||full	5160	No	Unclassified Virus	5	0	0	Not-determined	Genome-fragment	NA	NA	0	1.03
SGW2L_4k141_766761||full	5605	No	Unclassified Virus	3	0	0	Not-determined	Genome-fragment	NA	NA	0	1.04
SGW2L_4k141_164710||full	12197	No	Bamfordvirae	9	0	1	Not-determined	Genome-fragment	NA	NA	0	1.13
SGW2L_4k141_465435||full	6708	No	Unclassified Virus	4	0	0	Not-determined	Genome-fragment	NA	NA	0	1.08
SGW2L_4k141_1821089||full	11295	No	Unclassified Virus	8	0	2	Not-determined	Genome-fragment	NA	NA	0	1.02
SGW2L_4k141_1370907||full	5551	No	Unclassified Virus	9	0	0	Not-determined	Genome-fragment	NA	NA	0	1.25
SGW2L_4k141_465731||full	5306	No	Unclassified Virus	3	0	1	Not-determined	Genome-fragment	NA	NA	0	1.41
SGW2L_4k141_465790||full	5845	No	Unclassified Virus	5	0	0	Not-determined	Genome-fragment	NA	NA	0	1.1
SGW2L_4k141_1371081||full	7706	No	Unclassified Virus	5	0	0	Not-determined	Genome-fragment	NA	NA	0	1.14
SGW2L_4k141_1670878||full	5550	No	Unclassified Virus	2	0	0	Not-determined	Genome-fragment	NA	NA	0	1.09
SGW2L_4k141_15996||full	5733	No	Unclassified Virus	5	0	1	Not-determined	Genome-fragment	NA	NA	0	1
SGW2L_4k141_918766||full	10315	No	Unclassified Virus	2	0	0	Not-determined	Genome-fragment	NA	NA	0	1.06
SGW2L_4k141_466462||full	5468	No	Unclassified Virus	2	0	1	Not-determined	Genome-fragment	NA	NA	0	1.06
SGW2L_4k141_1221198||full	9201	No	Unclassified Virus	6	0	0	Not-determined	Genome-fragment	NA	NA	0	1.07
SGW2L_4k141_1221503||full	8192	No	Unclassified Virus	5	0	0	Not-determined	Genome-fragment	NA	NA	0	1.04
SGW2L_4k141_919712||full	9257	No	Unclassified Virus	10	0	0	Not-determined	Genome-fragment	NA	NA	0	1.07
SGW2L_4k141_1071125||full	12971	No	Unclassified Virus	12	0	0	Not-determined	Genome-fragment	NA	NA	0	1.04
SGW2L_4k141_167181||full	5003	No	Bamfordvirae	5	0	0	Not-determined	Genome-fragment	NA	NA	0	1
SGW2L_4k141_1823722||full	7354	No	Unclassified Virus	3	0	0	Not-determined	Genome-fragment	NA	NA	0	1.23
SGW2L_4k141_618897||full	16842	No	Heunggongvirae	14	0	0	Not-determined	Genome-fragment	NA	NA	0	1.13
SGW2L_5k141_1206401||full	7143	No	Unclassified Virus	3	1	0	Not-determined	Genome-fragment	NA	NA	0	1.12
SGW2L_5k141_1514930||full	8833	No	Unclassified Virus	3	0	0	Not-determined	Genome-fragment	NA	NA	0	1.03
SGW2L_5k141_60204||full	5529	No	Unclassified Virus	2	0	0	Not-determined	Genome-fragment	NA	NA	0	1.06
SGW2L_5k141_1837281||full	5028	No	Unclassified Virus	3	0	0	Not-determined	Genome-fragment	NA	NA	0	1.23
SGW2L_5k141_218256||full	7571	No	Unclassified Virus	7	0	1	Not-determined	Genome-fragment	NA	NA	0	1.03
SGW2D_2k141_196103||full	10317	No	Bamfordvirae	10	1	0	Medium-quality	Genome-fragment	58.69	AAI-based (medium-confidence)	0	1
SGW2D_2k141_1895656||full	60438	No	Heunggongvirae	59	1	23	Low-quality	Genome-fragment	9.63	HMM-based (lower-bound)	0	1
SGW2D_2k141_1744301||full	5790	No	Unclassified Virus	3	0	0	Not-determined	Genome-fragment	NA	NA	0	1.06
SGW2D_2k141_1590369||full	5484	No	Unclassified Virus	3	0	0	Not-determined	Genome-fragment	NA	NA	0	1.38
SGW2D_2k141_817818||full	9973	No	Unclassified Virus	9	0	0	Not-determined	Genome-fragment	NA	NA	0	1.14
SGW2D_2k141_664098||full	6439	No	Heunggongvirae	9	0	1	Not-determined	Genome-fragment	NA	NA	0	1.01
SGW2D_2k141_355033||full	8385	No	Unclassified Virus	4	0	0	Not-determined	Genome-fragment	NA	NA	0	1.04
SGW2D_2k141_974328||full	13504	No	Unclassified Virus	10	0	0	Not-determined	Genome-fragment	NA	NA	0	1.08
SGW2D_2k141_199211||full	5570	No	Unclassified Virus	3	0	0	Not-determined	Genome-fragment	NA	NA	0	1.17
SGW2D_3k141_416244||full	6278	No	Bamfordvirae	7	0	3	Not-determined	Genome-fragment	NA	NA	0	1
SGW2D_3k141_547201||full	5681	No	Bamfordvirae	6	0	0	Not-determined	Genome-fragment	NA	NA	0	1
SGW2D_3k141_1600823||full	7842	No	Unclassified Virus	8	0	1	Not-determined	Genome-fragment	NA	NA	0	1
SGW2D_3k141_1074887||full	11772	No	Heunggongvirae	10	0	2	Not-determined	Genome-fragment	NA	NA	0	1
SGW2D_3k141_1601051||full	9707	No	[Kingdom]_Naldaviricetes	3	1	0	Low-quality	Genome-fragment	4.22	HMM-based (lower-bound)	0	1.01
SGW2D_3k141_1074962||full	7381	No	Unclassified Virus	10	0	0	Not-determined	Genome-fragment	NA	NA	0	1.02
SGW2D_3k141_1601174||full	5426	No	Bamfordvirae	3	0	2	Not-determined	Genome-fragment	NA	NA	0	1
SGW2D_3k141_943033||full	6394	No	Unclassified Virus	7	1	0	Low-quality	Genome-fragment	1.45	HMM-based (lower-bound)	0	1.06
SGW2D_3k141_1337749||full	8962	No	Heunggongvirae	10	0	1	Not-determined	Genome-fragment	NA	NA	0	1
SGW2D_3k141_549058||full	12624	No	Unclassified Virus	17	0	0	Not-determined	Genome-fragment	NA	NA	0	1.03
SGW2D_3k141_418857||full	7089	No	Unclassified Virus	5	0	0	Not-determined	Genome-fragment	NA	NA	0	1.03
SGW2D_4k141_308164||full	15004	No	Unclassified Virus	3	0	0	Not-determined	Genome-fragment	NA	NA	0	1.03
SGW2L_4k141_1068088	5874	No	Unclassified Virus	2	1	0	High-quality	High-quality	100	AAI-based (high-confidence)	0	1.03
SGW2L_4k141_315198	6527	No	Unclassified Virus	2	1	0	Medium-quality	Genome-fragment	87.39	AAI-based (high-confidence)	0	1
SGW1L_1k141_366637||full	5774	No	Unclassified Virus	5	0	0	Not-determined	Genome-fragment	NA	NA	0	1.11
SGW1L_1k141_1551563||full	5585	No	Heunggongvirae	5	0	0	Not-determined	Genome-fragment	NA	NA	0	1.03
SGW1L_1k141_1119025||full	10316	No	Unclassified Virus	8	0	1	Not-determined	Genome-fragment	NA	NA	0	1.01
SGW1L_1k141_1269448||full	14765	No	Unclassified Virus	6	0	0	Not-determined	Genome-fragment	NA	NA	0	1.1
SGW1L_1k141_972704||full	9359	No	Heunggongvirae	5	0	0	Not-determined	Genome-fragment	NA	NA	0	1.01
SGW1L_1k141_499895||full	6323	No	Unclassified Virus	8	0	0	Not-determined	Genome-fragment	NA	NA	0	1.1
SGW1L_1k141_367889||full	6576	No	Heunggongvirae	5	0	0	Not-determined	Genome-fragment	NA	NA	0	1
SGW1L_1k141_62407||full	6294	No	Unclassified Virus	6	0	0	Not-determined	Genome-fragment	NA	NA	0	1.05
SGW1L_1k141_973161||full	6024	No	Unclassified Virus	4	0	0	Not-determined	Genome-fragment	NA	NA	0	1.1
SGW1L_1k141_1416756||full	7025	No	Unclassified Virus	5	0	1	Not-determined	Genome-fragment	NA	NA	0	1.05
SGW1L_1k141_1272058||full	7797	No	Unclassified Virus	6	0	0	Not-determined	Genome-fragment	NA	NA	0	1.04
SGW1L_1k141_64380||full	5971	No	Unclassified Virus	3	0	0	Not-determined	Genome-fragment	NA	NA	0	1.15
SGW1L_1k141_1872983||full	6324	No	Unclassified Virus	2	0	0	Not-determined	Genome-fragment	NA	NA	0	1.05
SGW1L_1k141_1873154||full	10056	No	[Kingdom]_Polydnaviriformidae	10	0	0	Not-determined	Genome-fragment	NA	NA	0	1.03
SGW1L_5k141_1918465||full	20471	No	Unclassified Virus	8	0	0	Not-determined	Genome-fragment	NA	NA	0	1.02
SGW1L_5k141_675111||full	6221	No	Unclassified Virus	5	0	2	Not-determined	Genome-fragment	NA	NA	0	1
SGW1L_5k141_826443||full	6440	No	Unclassified Virus	6	0	0	Not-determined	Genome-fragment	NA	NA	0	1.13
SGW1L_5k141_675224||full	9192	No	Unclassified Virus	6	1	1	Low-quality	Genome-fragment	22	HMM-based (lower-bound)	0	1.09
SGW1L_5k141_1608337||full	8267	No	Unclassified Virus	4	0	1	Not-determined	Genome-fragment	NA	NA	0	1
SGW2D_1k141_2112455||full	5651	No	Unclassified Virus	8	1	0	Low-quality	Genome-fragment	3.35	HMM-based (lower-bound)	0	1.24
SGW2D_1k141_760695||full	6596	No	Unclassified Virus	5	0	0	Not-determined	Genome-fragment	NA	NA	0	1.1
SGW2D_1k141_246668||full	6728	No	Unclassified Virus	6	1	0	Low-quality	Genome-fragment	0.53	HMM-based (lower-bound)	0	1.07
SGW2D_1k141_1269299||full	10345	No	Unclassified Virus	7	1	0	Not-determined	Genome-fragment	NA	NA	0	1.05
SGW2D_1k141_930783||full	8425	No	Unclassified Virus	5	0	0	Not-determined	Genome-fragment	NA	NA	0	1.14
SGW2D_1k141_587200||full	5097	No	Unclassified Virus	3	0	0	Not-determined	Genome-fragment	NA	NA	0	1.02
SGW2D_1k141_1605800||full	6550	No	Unclassified Virus	4	0	1	Not-determined	Genome-fragment	NA	NA	0	1.08
SGW2D_1k141_77266||full	9383	No	Unclassified Virus	5	0	0	Not-determined	Genome-fragment	NA	NA	0	1.05
SGW2D_1k141_2114988||full	7627	No	Unclassified Virus	7	0	0	Not-determined	Genome-fragment	NA	NA	0	1.15
SGW2D_1k141_419806||full	31388	No	Unclassified Virus	5	1	0	Not-determined	Genome-fragment	NA	NA	0	1.01
SGW2D_1k141_1098306||full	5339	No	Unclassified Virus	4	0	0	Not-determined	Genome-fragment	NA	NA	0	1.09
SGW2D_1k141_1950385||full	6635	No	Heunggongvirae	4	0	0	Not-determined	Genome-fragment	NA	NA	0	1
SGW2D_1k141_1608106||full	6403	No	Unclassified Virus	6	0	0	Not-determined	Genome-fragment	NA	NA	0	1.31
SGW2D_1k141_2116972||full	8677	No	Unclassified Virus	3	0	1	Not-determined	Genome-fragment	NA	NA	0	1
SGW2D_2k141_1628957||full	5617	No	Unclassified Virus	3	0	0	Not-determined	Genome-fragment	NA	NA	0	1.01
SGW2D_2k141_1473308||full	13596	No	Heunggongvirae	3	0	0	Low-quality	Genome-fragment	10.07	AAI-based (high-confidence)	0	1
SGW2L_2k141_1420404||full	8525	No	Unclassified Virus	7	0	1	Not-determined	Genome-fragment	NA	NA	0	1
SGW2L_2k141_1558822||full	9479	No	Unclassified Virus	8	0	1	Not-determined	Genome-fragment	NA	NA	0	1.15
SGW2L_3k141_1867608||full	11051	No	Unclassified Virus	9	0	0	Not-determined	Genome-fragment	NA	NA	0	1.03
SGW2L_3k141_1628806||full	5101	No	Unclassified Virus	4	0	0	Not-determined	Genome-fragment	NA	NA	0	1.37
SGW2L_3k141_1511393||full	5822	No	Unclassified Virus	4	0	1	Not-determined	Genome-fragment	NA	NA	0	1.06
SGW2L_3k141_1279082||full	5522	No	Heunggongvirae	6	0	0	Not-determined	Genome-fragment	NA	NA	0	1.01
SGW2L_3k141_395297||full	7240	No	Unclassified Virus	7	0	0	Not-determined	Genome-fragment	NA	NA	0	1.07
SGW2L_3k141_99264||full	5664	No	Unclassified Virus	3	0	0	Not-determined	Genome-fragment	NA	NA	0	1.08
SGW2L_3k141_157236||full	5882	No	Unclassified Virus	7	1	0	Low-quality	Genome-fragment	4.79	HMM-based (lower-bound)	0	1.03
SGW2L_3k141_336716||full	7479	No	Unclassified Virus	7	0	0	Not-determined	Genome-fragment	NA	NA	0	1.07
SGW2L_3k141_1574734||full	8882	No	Unclassified Virus	6	0	0	Not-determined	Genome-fragment	NA	NA	0	1.05
SGW2L_3k141_450628||full	5418	No	Unclassified Virus	4	1	0	Low-quality	Genome-fragment	10.11	HMM-based (lower-bound)	0	1.06
SGW2L_3k141_2101607||full	5975	No	Unclassified Virus	3	0	0	Not-determined	Genome-fragment	NA	NA	0	1.03
SGW2L_3k141_158564||full	6213	No	Unclassified Virus	5	0	0	Not-determined	Genome-fragment	NA	NA	0	1
SGW2L_3k141_923180||full	6652	No	Unclassified Virus	1	0	0	Not-determined	Genome-fragment	NA	NA	0	1.18
SGW2L_4k141_715662||full	11441	No	Unclassified Virus	7	0	1	Not-determined	Genome-fragment	NA	NA	0	1
SGW2L_4k141_411869||full	9436	No	Unclassified Virus	4	0	0	Not-determined	Genome-fragment	NA	NA	0	1.03
SGW2L_4k141_411933||full	5885	No	Unclassified Virus	5	1	0	Low-quality	Genome-fragment	3.76	HMM-based (lower-bound)	0	1.19
SGW2L_4k141_1920002||full	8426	No	Heunggongvirae	3	0	0	Not-determined	Genome-fragment	NA	NA	0	1.06
SGW2L_4k141_717300||full	8121	No	Unclassified Virus	6	0	0	Not-determined	Genome-fragment	NA	NA	0	1.07
SGW2L_4k141_1474282||full	6419	No	Unclassified Virus	1	0	0	Not-determined	Genome-fragment	NA	NA	0	1.05
SGW2L_4k141_413733||full	10156	No	Unclassified Virus	5	0	0	Not-determined	Genome-fragment	NA	NA	0	1.04
SGW2L_4k141_1474688||full	7143	No	Heunggongvirae	4	0	0	Not-determined	Genome-fragment	NA	NA	0	1
SGW2L_4k141_413967||full	17416	No	Unclassified Virus	11	0	0	Not-determined	Genome-fragment	NA	NA	0	1.12
SGW1L_1k141_1474847||full	5059	No	Unclassified Virus	5	0	0	Not-determined	Genome-fragment	NA	NA	0	1.29
SGW1L_1k141_280743||full	6234	No	Heunggongvirae	2	0	1	Not-determined	Genome-fragment	NA	NA	0	1
SGW1L_3k141_1931412||full	5270	No	Unclassified Virus	3	0	0	Not-determined	Genome-fragment	NA	NA	0	1.03
SGW1L_3k141_2093024||full	8176	No	Unclassified Virus	5	0	0	Not-determined	Genome-fragment	NA	NA	0	1.02
SGW1L_3k141_1110501||full	8489	No	Unclassified Virus	8	0	0	Not-determined	Genome-fragment	NA	NA	0	1.09
SGW1L_3k141_129689||full	10311	No	Unclassified Virus	5	0	0	Not-determined	Genome-fragment	NA	NA	0	1.04
SGW1L_3k141_1932790||full	6059	No	Bamfordvirae	5	0	0	Not-determined	Genome-fragment	NA	NA	0	1
SGW1L_3k141_954844||full	5817	No	Unclassified Virus	7	0	0	Not-determined	Genome-fragment	NA	NA	0	1
SGW1L_3k141_955063||full	5137	No	Unclassified Virus	2	1	0	Low-quality	Genome-fragment	6.87	HMM-based (lower-bound)	0	1.11
SGW1L_3k141_1442111||full	14245	No	Bamfordvirae	13	1	0	Low-quality	Genome-fragment	0.71	HMM-based (lower-bound)	0	1.05
SGW1L_3k141_1771560||full	5235	No	Heunggongvirae	5	0	2	Not-determined	Genome-fragment	NA	NA	0	1
SGW1L_3k141_1771680||full	6174	No	Heunggongvirae	5	0	0	Not-determined	Genome-fragment	NA	NA	0	1
SGW1L_3k141_956061||full	5012	No	Unclassified Virus	2	1	0	Low-quality	Genome-fragment	2.63	HMM-based (lower-bound)	0	1.16
SGW1L_3k141_1115966||full	8006	No	Unclassified Virus	3	0	1	Not-determined	Genome-fragment	NA	NA	0	1
SGW1L_3k141_254472||full	5581	No	Heunggongvirae	5	0	0	Not-determined	Genome-fragment	NA	NA	0	1.02
SGW1L_4k141_2238066||full	29040	Yes	Unclassified Virus	6	2	1	Low-quality	Genome-fragment	1.71	HMM-based (lower-bound)	28.97	1.01
SGW1L_4k141_264572||full	5512	No	Unclassified Virus	4	0	0	Not-determined	Genome-fragment	NA	NA	0	1.1
SGW1L_4k141_1164929||full	16708	No	Unclassified Virus	6	0	0	Not-determined	Genome-fragment	NA	NA	0	1
SGW1L_4k141_1523902||full	18982	No	Bamfordvirae	14	0	0	Not-determined	Genome-fragment	NA	NA	0	1.01
SGW2D_4k141_182073||full	6169	No	Unclassified Virus	5	0	0	Not-determined	Genome-fragment	NA	NA	0	1.11
SGW2D_4k141_1406816||full	5469	No	Unclassified Virus	5	0	0	Not-determined	Genome-fragment	NA	NA	0	1.1
SGW2D_4k141_1101496||full	5875	No	Unclassified Virus	6	1	0	Low-quality	Genome-fragment	18.03	HMM-based (lower-bound)	0	1.11
SGW2D_4k141_1252814||full	14529	No	Unclassified Virus	6	0	0	Not-determined	Genome-fragment	NA	NA	0	1.02
SGW2D_4k141_644484||full	7197	No	Unclassified Virus	5	0	0	Not-determined	Genome-fragment	NA	NA	0	1.25
SGW2L_1k141_491023||full	17423	No	Unclassified Virus	7	0	0	Not-determined	Genome-fragment	NA	NA	0	1.07
SGW2L_1k141_491083||full	7319	No	Unclassified Virus	5	0	0	Not-determined	Genome-fragment	NA	NA	0	1.01
SGW2L_1k141_373358||full	5076	No	Unclassified Virus	6	0	0	Not-determined	Genome-fragment	NA	NA	0	1.16
SGW2L_1k141_491158||full	8125	No	[Kingdom]_Naldaviricetes	10	1	0	Low-quality	Genome-fragment	3.53	HMM-based (lower-bound)	0	1
SGW2L_1k141_22127||full	11722	No	Unclassified Virus	3	1	0	Low-quality	Genome-fragment	7.55	HMM-based (lower-bound)	0	1.13
SGW2L_1k141_1662757||full	5742	No	Unclassified Virus	7	0	0	Not-determined	Genome-fragment	NA	NA	0	1.04
SGW2L_1k141_257913||full	5927	No	Unclassified Virus	6	0	0	Not-determined	Genome-fragment	NA	NA	0	1
SGW2L_1k141_1077854||full	5082	No	Unclassified Virus	3	0	1	Not-determined	Genome-fragment	NA	NA	0	1.14
SGW2L_1k141_1136892||full	5161	No	Unclassified Virus	5	0	0	Not-determined	Genome-fragment	NA	NA	0	1.03
SGW2L_1k141_374077||full	5801	No	Unclassified Virus	5	0	0	Not-determined	Genome-fragment	NA	NA	0	1.02
SGW2L_1k141_610634||full	20469	No	Bamfordvirae	8	0	0	Not-determined	Genome-fragment	NA	NA	0	1.07
SGW2L_1k141_1428749||full	9942	No	Unclassified Virus	5	1	0	Low-quality	Genome-fragment	6.73	HMM-based (lower-bound)	0	1.05
SGW2L_1k141_1839271||full	5493	No	Unclassified Virus	3	0	0	Not-determined	Genome-fragment	NA	NA	0	1.17
SGW2L_1k141_2073780||full	5388	No	Unclassified Virus	6	1	0	Low-quality	Genome-fragment	3.13	HMM-based (lower-bound)	0	1.12
SGW2L_1k141_610882||full	5491	No	Unclassified Virus	5	0	0	Not-determined	Genome-fragment	NA	NA	0	1.34
SGW2L_1k141_2014929||full	5311	No	Unclassified Virus	6	0	0	Not-determined	Genome-fragment	NA	NA	0	1.63
SGW2L_2k141_1506719||full	6157	No	Unclassified Virus	4	0	0	Not-determined	Genome-fragment	NA	NA	0	1.04
SGW2D_2k141_19271||full	8095	No	Unclassified Virus	5	1	0	Low-quality	Genome-fragment	15.83	HMM-based (lower-bound)	0	1.07
SGW2D_2k141_1873955||full	5059	No	Heunggongvirae	5	0	2	Low-quality	Genome-fragment	3.26	AAI-based (high-confidence)	0	1
SGW2D_2k141_1258330||full	8552	No	Unclassified Virus	11	0	0	Not-determined	Genome-fragment	NA	NA	0	1.14
SGW2D_2k141_1566451||full	5522	No	Unclassified Virus	4	1	0	Low-quality	Genome-fragment	3.45	HMM-based (lower-bound)	0	1.21
SGW2D_2k141_484124||full	7979	No	[Kingdom]_Naldaviricetes	3	1	0	Low-quality	Genome-fragment	5.1	HMM-based (lower-bound)	0	1
SGW2D_2k141_484589||full	7808	No	Unclassified Virus	10	0	0	Not-determined	Genome-fragment	NA	NA	0	1.15
SGW2D_2k141_20147||full	6782	No	Unclassified Virus	3	0	0	Not-determined	Genome-fragment	NA	NA	0	1.03
SGW2D_2k141_1874718||full	7025	No	Unclassified Virus	5	0	0	Not-determined	Genome-fragment	NA	NA	0	1.17
SGW2D_2k141_794375||full	11258	No	Bamfordvirae	6	1	0	Low-quality	Genome-fragment	12.64	HMM-based (lower-bound)	0	1.02
SGW2D_2k141_20873||full	7306	No	Unclassified Virus	4	0	0	Not-determined	Genome-fragment	NA	NA	0	1.02
SGW2D_2k141_1875666||full	6118	No	Heunggongvirae	4	0	2	Not-determined	Genome-fragment	NA	NA	0	1
SGW2D_2k141_1568736||full	5026	No	Unclassified Virus	1	0	0	Not-determined	Genome-fragment	NA	NA	0	1.03
SGW2D_3k141_1448399||full	5218	No	Unclassified Virus	6	0	1	Not-determined	Genome-fragment	NA	NA	0	1.06
SGW2D_3k141_134430||full	6347	No	Unclassified Virus	5	0	0	Not-determined	Genome-fragment	NA	NA	0	1.04
SGW2D_3k141_660034||full	10923	No	Unclassified Virus	6	0	1	Not-determined	Genome-fragment	NA	NA	0	1.02
SGW2D_3k141_265704||full	6215	No	Bamfordvirae	6	0	5	Not-determined	Genome-fragment	NA	NA	0	1
SGW2D_3k141_528668||full	14582	No	Unclassified Virus	11	0	1	Not-determined	Genome-fragment	NA	NA	0	1.04
SGW2D_3k141_1185813||full	7655	No	Unclassified Virus	2	0	0	Not-determined	Genome-fragment	NA	NA	0	1.1
SGW2D_3k141_134961||full	8261	No	Unclassified Virus	3	0	0	Not-determined	Genome-fragment	NA	NA	0	1.04
SGW2D_3k141_266181||full	5595	No	Unclassified Virus	5	0	0	Not-determined	Genome-fragment	NA	NA	0	1.02
SGW2D_3k141_135344||full	8029	No	Unclassified Virus	8	0	0	Not-determined	Genome-fragment	NA	NA	0	1.1
SGW2D_3k141_1318279||full	6908	No	[Kingdom]_Naldaviricetes	4	1	0	Low-quality	Genome-fragment	3	HMM-based (lower-bound)	0	1.01
SGW2D_3k141_1451278||full	7649	No	Heunggongvirae	8	0	3	Not-determined	Genome-fragment	NA	NA	0	1
SGW2D_1k141_1608563||full	11227	No	Unclassified Virus	5	0	0	Not-determined	Genome-fragment	NA	NA	0	1.07
SGW2D_1k141_1274596||full	6001	No	Unclassified Virus	5	0	0	Not-determined	Genome-fragment	NA	NA	0	1.15
SGW2D_1k141_1953288||full	6483	No	Unclassified Virus	5	0	0	Not-determined	Genome-fragment	NA	NA	0	1.08
SGW2D_1k141_769238||full	5177	No	Unclassified Virus	5	0	0	Not-determined	Genome-fragment	NA	NA	0	1.06
SGW2D_1k141_2120963||full	5373	No	Unclassified Virus	4	0	0	Not-determined	Genome-fragment	NA	NA	0	1.04
SGW2D_1k141_425904||full	8625	No	Heunggongvirae	9	0	0	Not-determined	Genome-fragment	NA	NA	0	1.02
SGW2D_1k141_2121641||full	6296	No	Unclassified Virus	3	0	0	Not-determined	Genome-fragment	NA	NA	0	1.15
SGW2D_1k141_2121859||full	5215	No	Unclassified Virus	3	0	0	Not-determined	Genome-fragment	NA	NA	0	1.06
SGW2D_1k141_939526||full	9304	No	Unclassified Virus	5	2	0	Low-quality	Genome-fragment	7.18	HMM-based (lower-bound)	0	1.05
SGW2D_1k141_595337||full	5444	No	Unclassified Virus	2	0	0	Not-determined	Genome-fragment	NA	NA	0	1.03
SGW2D_1k141_1956733||full	5998	No	Unclassified Virus	4	0	1	Not-determined	Genome-fragment	NA	NA	0	1.08
SGW2D_2k141_688374||full	16120	No	Unclassified Virus	13	0	0	Not-determined	Genome-fragment	NA	NA	0	1.05
SGW2D_2k141_377398||full	7698	No	Unclassified Virus	8	0	0	Not-determined	Genome-fragment	NA	NA	0	1.06
SGW2D_2k141_221807||full	6953	No	Unclassified Virus	3	0	0	Not-determined	Genome-fragment	NA	NA	0	1.07
SGW2D_2k141_689036||full	14977	No	Unclassified Virus	7	0	0	Not-determined	Genome-fragment	NA	NA	0	1.08
SGW2D_2k141_1613765||full	8268	No	Unclassified Virus	5	0	0	Not-determined	Genome-fragment	NA	NA	0	1.02
SGW2D_2k141_689062||full	6874	No	Bamfordvirae	2	0	0	Not-determined	Genome-fragment	NA	NA	0	1
SGW2D_2k141_1921608||full	6146	No	Unclassified Virus	2	0	1	Not-determined	Genome-fragment	NA	NA	0	1
SGW2D_2k141_841423||full	6076	No	Unclassified Virus	3	0	0	Not-determined	Genome-fragment	NA	NA	0	1.13
SGW2D_2k141_842024||full	20132	No	Unclassified Virus	11	0	0	Not-determined	Genome-fragment	NA	NA	0	1.06
SGW1L_4k141_445105||full	5109	No	Unclassified Virus	2	0	0	Not-determined	Genome-fragment	NA	NA	0	1.16
SGW1L_4k141_1877350||full	7047	No	Heunggongvirae	16	2	0	Low-quality	Genome-fragment	4.77	HMM-based (lower-bound)	0	1
SGW1L_4k141_445184||full	7385	No	Unclassified Virus	5	0	0	Not-determined	Genome-fragment	NA	NA	0	1.02
SGW1L_4k141_1520821||full	12867	No	Unclassified Virus	3	0	0	Not-determined	Genome-fragment	NA	NA	0	1.02
SGW1L_4k141_1521952||full	10648	No	Unclassified Virus	7	0	0	Not-determined	Genome-fragment	NA	NA	0	1.1
SGW1L_4k141_1343923||full	6463	No	Unclassified Virus	5	0	0	Not-determined	Genome-fragment	NA	NA	0	1.16
SGW2D_1k141_508407||full	6491	No	Heunggongvirae	5	0	0	Not-determined	Genome-fragment	NA	NA	0	1
SGW2D_1k141_1864041||full	10705	No	Unclassified Virus	7	0	0	Not-determined	Genome-fragment	NA	NA	0	1.03
SGW2D_1k141_678134||full	6233	No	Unclassified Virus	3	0	1	Not-determined	Genome-fragment	NA	NA	0	1.19
SGW2D_1k141_355||full	7165	No	Unclassified Virus	5	0	0	Not-determined	Genome-fragment	NA	NA	0	1.1
SGW2D_1k141_1694907||full	7882	No	Unclassified Virus	4	0	0	Not-determined	Genome-fragment	NA	NA	0	1.17
SGW2D_1k141_2034253||full	8495	No	Unclassified Virus	6	0	0	Not-determined	Genome-fragment	NA	NA	0	1.03
SGW2D_1k141_848267||full	9063	No	Unclassified Virus	5	0	0	Not-determined	Genome-fragment	NA	NA	0	1.1
SGW2D_1k141_339759||full	8183	No	Unclassified Virus	5	0	0	Not-determined	Genome-fragment	NA	NA	0	1.11
SGW2D_1k141_1695282||full	8150	No	Unclassified Virus	6	0	0	Not-determined	Genome-fragment	NA	NA	0	1.11
SGW2D_1k141_2034493||full	6777	No	Unclassified Virus	8	0	0	Not-determined	Genome-fragment	NA	NA	0	1.5
SGW2D_1k141_1017722||full	11994	No	Heunggongvirae	12	0	0	Not-determined	Genome-fragment	NA	NA	0	1
SGW2D_1k141_340497||full	10054	No	Unclassified Virus	4	0	1	Not-determined	Genome-fragment	NA	NA	0	1.01
SGW2D_1k141_791665||full	6344	No	[Kingdom]_Naldaviricetes	5	1	0	Low-quality	Genome-fragment	2.76	HMM-based (lower-bound)	0	1
SGW2D_1k141_446143||full	11941	No	Unclassified Virus	6	0	0	Not-determined	Genome-fragment	NA	NA	0	1.01
SGW2D_2k141_12220||full	6192	No	Unclassified Virus	5	0	0	Not-determined	Genome-fragment	NA	NA	0	1.03
SGW2D_2k141_940244||full	10997	No	Unclassified Virus	7	0	0	Not-determined	Genome-fragment	NA	NA	0	1.03
SGW2D_2k141_167602||full	6743	No	Heunggongvirae	8	0	3	Not-determined	Genome-fragment	NA	NA	0	1
SGW2D_2k141_786497||full	6151	No	Unclassified Virus	5	0	0	Not-determined	Genome-fragment	NA	NA	0	1.02
SGW2D_2k141_1559647||full	6011	No	Unclassified Virus	6	0	0	Not-determined	Genome-fragment	NA	NA	0	1.26
SGW2D_2k141_1095596||full	9120	No	Unclassified Virus	9	0	0	Not-determined	Genome-fragment	NA	NA	0	1.09
SGW2D_2k141_941281||full	8927	No	Unclassified Virus	3	0	0	Not-determined	Genome-fragment	NA	NA	0	1.1
SGW2D_2k141_1560309||full	5538	No	Bamfordvirae	6	2	0	Low-quality	Genome-fragment	13.18	HMM-based (lower-bound)	0	1
SGW2D_2k141_632574||full	11872	No	Unclassified Virus	6	0	0	Not-determined	Genome-fragment	NA	NA	0	1.07
SGW2D_2k141_1251717||full	6599	No	Unclassified Virus	5	0	0	Not-determined	Genome-fragment	NA	NA	0	1.05
SGW2D_2k141_13681||full	8907	No	Heunggongvirae	6	1	0	Low-quality	Genome-fragment	3.87	HMM-based (lower-bound)	0	1
SGW2D_2k141_14267||full	11790	No	Unclassified Virus	11	0	0	Not-determined	Genome-fragment	NA	NA	0	1.03
SGW2D_2k141_1252460||full	7583	No	Unclassified Virus	6	0	0	Not-determined	Genome-fragment	NA	NA	0	1.03
SGW2D_2k141_942386||full	15308	No	Unclassified Virus	7	0	1	Not-determined	Genome-fragment	NA	NA	0	1.01
SGW2D_2k141_169557||full	10812	No	Unclassified Virus	5	0	0	Not-determined	Genome-fragment	NA	NA	0	1.01
SGW2D_2k141_478969||full	8174	No	Unclassified Virus	5	0	0	Not-determined	Genome-fragment	NA	NA	0	1.03
SGW2D_2k141_942976||full	13303	No	Unclassified Virus	12	1	0	Not-determined	Genome-fragment	NA	NA	0	1.16
SGW2D_3k141_440910||full	9700	No	Unclassified Virus	9	0	0	Not-determined	Genome-fragment	NA	NA	0	1.05
SGW2D_3k141_441086||full	8117	No	Unclassified Virus	3	0	0	Not-determined	Genome-fragment	NA	NA	0	1.04
SGW2D_3k141_1103255||full	5468	No	Unclassified Virus	2	0	0	Not-determined	Genome-fragment	NA	NA	0	1.03
SGW2D_3k141_1631244||full	8266	No	Unclassified Virus	5	0	0	Not-determined	Genome-fragment	NA	NA	0	1.01
SGW2D_2k141_1423420||full	14177	No	Unclassified Virus	9	0	0	Not-determined	Genome-fragment	NA	NA	0	1.01
SGW2D_2k141_651551||full	5439	No	Unclassified Virus	3	0	0	Not-determined	Genome-fragment	NA	NA	0	1.05
SGW2D_2k141_1887049||full	7074	No	Unclassified Virus	7	1	0	Low-quality	Genome-fragment	5.77	HMM-based (lower-bound)	0	1.03
SGW2D_2k141_1424101||full	6655	No	Unclassified Virus	2	0	0	Not-determined	Genome-fragment	NA	NA	0	1.14
SGW2D_2k141_1113934||full	5923	No	Bamfordvirae	2	0	0	Not-determined	Genome-fragment	NA	NA	0	1
SGW2D_2k141_1887387||full	11377	No	Unclassified Virus	8	0	3	Not-determined	Genome-fragment	NA	NA	0	1
SGW2D_2k141_1887390||full	7501	No	Unclassified Virus	6	0	0	Not-determined	Genome-fragment	NA	NA	0	1.08
SGW2D_2k141_342718||full	5569	No	Unclassified Virus	8	0	1	Not-determined	Genome-fragment	NA	NA	0	1.15
SGW2D_3k141_803659||full	6307	No	Unclassified Virus	5	0	0	Not-determined	Genome-fragment	NA	NA	0	1.01
SGW2D_3k141_540788||full	8394	No	Unclassified Virus	6	1	0	Low-quality	Genome-fragment	4.24	HMM-based (lower-bound)	0	1.03
SGW2D_3k141_937417||full	8131	No	[Kingdom]_Naldaviricetes	7	1	0	Low-quality	Genome-fragment	9.13	HMM-based (lower-bound)	0	1.01
SGW2D_3k141_673204||full	5809	No	Heunggongvirae	2	0	0	Not-determined	Genome-fragment	NA	NA	0	1.02
SGW2D_3k141_17289||full	5684	No	Unclassified Virus	3	0	0	Not-determined	Genome-fragment	NA	NA	0	1.03
SGW2D_3k141_521076||full	9600	No	Bamfordvirae	5	0	2	Not-determined	Genome-fragment	NA	NA	0	1
SGW2D_4k141_1373419||full	8945	No	Unclassified Virus	6	0	1	Not-determined	Genome-fragment	NA	NA	0	1.02
SGW2D_4k141_1526106||full	14541	No	Unclassified Virus	14	0	0	Not-determined	Genome-fragment	NA	NA	0	1.02
SGW2D_4k141_561||full	8829	No	Unclassified Virus	4	1	0	Low-quality	Genome-fragment	5.66	HMM-based (lower-bound)	0	1.16
SGW2D_4k141_1526710||full	8136	No	Unclassified Virus	6	0	0	Not-determined	Genome-fragment	NA	NA	0	1.04
SGW2D_1k141_896441	5298	No	Unclassified Virus	7	0	0	Not-determined	Genome-fragment	NA	NA	0	1
SGW2D_1k141_2081630	7757	No	Unclassified Virus	3	0	0	Not-determined	Genome-fragment	NA	NA	0	1.05
SGW2D_1k141_45494	10845	No	Heunggongvirae	13	5	0	Low-quality	Genome-fragment	31.85	AAI-based (medium-confidence)	0	1.02
SGW2D_1k141_732937	5455	No	Unclassified Virus	4	0	0	Not-determined	Genome-fragment	NA	NA	0	1
SGW2D_1k141_221466	5842	No	Unclassified Virus	2	1	0	Complete	High-quality	100	DTR (medium-confidence)	0	1.02
SGW2D_1k141_1410562	5318	No	Unclassified Virus	3	0	0	Not-determined	Genome-fragment	NA	NA	0	1.11
SGW2D_1k141_1071723	5232	No	Heunggongvirae	6	4	0	Low-quality	Genome-fragment	2.26	AAI-based (high-confidence)	0	1
SGW2D_1k141_1921820	5444	No	Unclassified Virus	3	0	0	Not-determined	Genome-fragment	NA	NA	0	1.14
SGW2D_1k141_564102	5898	No	Unclassified Virus	1	1	0	High-quality	High-quality	100	AAI-based (high-confidence)	0	1.01
SGW2D_3k141_1234306	8295	No	Heunggongvirae	9	6	0	Low-quality	Genome-fragment	7.74	AAI-based (high-confidence)	0	1
SGW2D_3k141_1633466	10675	No	Heunggongvirae	1	1	0	Low-quality	Genome-fragment	14.58	AAI-based (high-confidence)	0	1
SGW2D_3k141_1367353	35507	No	Heunggongvirae	30	1	6	Low-quality	Genome-fragment	10.02	HMM-based (lower-bound)	0	1
SGW2L_1k141_702495||full	5478	No	Unclassified Virus	5	0	0	Not-determined	Genome-fragment	NA	NA	0	1.04
SGW2L_2k141_207||full	9409	No	Unclassified Virus	6	0	0	Not-determined	Genome-fragment	NA	NA	0	1.01
SGW2L_2k141_548333||full	5675	No	Unclassified Virus	3	0	1	Not-determined	Genome-fragment	NA	NA	0	1
SGW2L_2k141_1096860||full	6093	No	[Kingdom]_Naldaviricetes	3	0	0	Not-determined	Genome-fragment	NA	NA	0	1
SGW2L_2k141_1233593||full	9821	No	Unclassified Virus	9	1	0	Low-quality	Genome-fragment	6.18	HMM-based (lower-bound)	0	1.05
SGW2L_2k141_1813||full	6596	No	Unclassified Virus	5	0	0	Not-determined	Genome-fragment	NA	NA	0	1.04
SGW2L_2k141_1098315||full	7277	No	Unclassified Virus	4	0	0	Not-determined	Genome-fragment	NA	NA	0	1.04
SGW2L_2k141_960741||full	8490	No	Unclassified Virus	6	1	0	Low-quality	Genome-fragment	0.68	HMM-based (lower-bound)	0	1.08
SGW2L_2k141_139087||full	9215	No	Unclassified Virus	5	0	0	Not-determined	Genome-fragment	NA	NA	0	1.02
SGW2L_2k141_1234967||full	5908	No	Heunggongvirae	3	0	0	Not-determined	Genome-fragment	NA	NA	0	1
SGW2L_2k141_1372326||full	8627	No	Unclassified Virus	10	0	0	Not-determined	Genome-fragment	NA	NA	0	1.01
SGW2L_2k141_413499||full	11869	No	Heunggongvirae	6	2	0	Low-quality	Genome-fragment	6.75	HMM-based (lower-bound)	0	1.01
SGW2L_2k141_824583||full	5117	No	Heunggongvirae	6	0	1	Not-determined	Genome-fragment	NA	NA	0	1
SGW2L_2k141_413776||full	5782	No	Unclassified Virus	4	0	0	Not-determined	Genome-fragment	NA	NA	0	1.09
SGW2L_3k141_483087||full	7406	No	Unclassified Virus	6	0	1	Not-determined	Genome-fragment	NA	NA	0	1.05
SGW2L_3k141_658923||full	6239	No	Unclassified Virus	1	0	0	Not-determined	Genome-fragment	NA	NA	0	1.03
SGW2L_3k141_129076||full	5904	No	Unclassified Virus	6	0	0	Not-determined	Genome-fragment	NA	NA	0	1.14
SGW2L_3k141_953922||full	5396	No	Unclassified Virus	4	0	0	Not-determined	Genome-fragment	NA	NA	0	1.1
SGW2L_3k141_1601284||full	5250	No	Unclassified Virus	3	0	0	Not-determined	Genome-fragment	NA	NA	0	1.12
SGW2L_3k141_129289||full	11756	No	Unclassified Virus	7	0	0	Not-determined	Genome-fragment	NA	NA	0	1.05
SGW2L_3k141_894851||full	7302	No	Unclassified Virus	6	0	0	Not-determined	Genome-fragment	NA	NA	0	1.11
SGW2L_3k141_1307092||full	5378	No	Unclassified Virus	5	0	1	Not-determined	Genome-fragment	NA	NA	0	1.06
SGW2L_3k141_1837062||full	18512	No	Unclassified Virus	12	0	0	Not-determined	Genome-fragment	NA	NA	0	1.07
SGW2L_3k141_2072201||full	9150	No	Unclassified Virus	6	0	0	Not-determined	Genome-fragment	NA	NA	0	1.08
SGW2L_3k141_1013064||full	6991	No	Unclassified Virus	4	0	0	Not-determined	Genome-fragment	NA	NA	0	1.11
SGW2L_3k141_1425912||full	6606	No	Unclassified Virus	8	0	0	Not-determined	Genome-fragment	NA	NA	0	1.05
SGW2L_3k141_1013098||full	9348	No	Unclassified Virus	7	0	1	Not-determined	Genome-fragment	NA	NA	0	1
SGW2L_3k141_1601623||full	8976	No	Unclassified Virus	7	0	2	Not-determined	Genome-fragment	NA	NA	0	1.02
SGW2L_3k141_2072798||full	5941	No	Unclassified Virus	6	0	0	Not-determined	Genome-fragment	NA	NA	0	1.06
SGW2L_3k141_1719876||full	17208	No	Unclassified Virus	12	0	0	Not-determined	Genome-fragment	NA	NA	0	1.22
SGW2L_1k141_1989762||full	8010	No	Bamfordvirae	8	0	0	Not-determined	Genome-fragment	NA	NA	0	1.26
SGW2L_1k141_1346461||full	6675	No	Heunggongvirae	7	0	1	Not-determined	Genome-fragment	NA	NA	0	1.01
SGW2L_1k141_1228942||full	7650	No	Unclassified Virus	6	0	1	Not-determined	Genome-fragment	NA	NA	0	1.01
SGW2L_3k141_949347||full	6237	No	Unclassified Virus	4	0	0	Not-determined	Genome-fragment	NA	NA	0	1.48
SGW2L_3k141_1832563||full	5470	No	Unclassified Virus	5	1	0	Low-quality	Genome-fragment	12.07	HMM-based (lower-bound)	0	1.03
SGW2L_3k141_184850||full	5712	No	Unclassified Virus	5	0	1	Not-determined	Genome-fragment	NA	NA	0	1
SGW2L_3k141_1125410||full	7366	No	Unclassified Virus	6	0	0	Not-determined	Genome-fragment	NA	NA	0	1.1
SGW2L_3k141_831781||full	6276	No	Unclassified Virus	3	1	0	Low-quality	Genome-fragment	3.01	HMM-based (lower-bound)	0	1.21
SGW2L_3k141_1302663||full	5750	No	Unclassified Virus	1	0	0	Not-determined	Genome-fragment	NA	NA	0	1
SGW2L_3k141_2067672||full	5949	No	Unclassified Virus	3	1	0	Low-quality	Genome-fragment	0.48	HMM-based (lower-bound)	0	1.06
SGW2L_3k141_1832804||full	22810	No	Unclassified Virus	3	0	1	Not-determined	Genome-fragment	NA	NA	0	1.03
SGW2L_3k141_1891567||full	7102	No	Unclassified Virus	9	1	0	Low-quality	Genome-fragment	4.54	HMM-based (lower-bound)	0	1.09
SGW2L_3k141_1067285||full	5862	No	Unclassified Virus	5	1	0	Not-determined	Genome-fragment	NA	NA	0	1.08
SGW2L_3k141_1302894||full	6201	No	Unclassified Virus	5	0	2	Not-determined	Genome-fragment	NA	NA	0	1.48
SGW2L_3k141_1774260||full	7017	No	Unclassified Virus	5	0	0	Not-determined	Genome-fragment	NA	NA	0	1.04
SGW2L_3k141_1655622||full	6881	No	Unclassified Virus	5	0	0	Not-determined	Genome-fragment	NA	NA	0	1.23
SGW2L_3k141_125480||full	11429	No	Unclassified Virus	9	1	0	Low-quality	Genome-fragment	5	HMM-based (lower-bound)	0	1.02
SGW2L_3k141_1479709||full	5891	No	Bamfordvirae	8	0	0	Not-determined	Genome-fragment	NA	NA	0	1
SGW2L_3k141_7553||full	12575	No	Heunggongvirae	6	0	0	Low-quality	Genome-fragment	7.86	AAI-based (medium-confidence)	0	1.02
SGW2L_3k141_1126450||full	6223	No	Unclassified Virus	6	0	0	Not-determined	Genome-fragment	NA	NA	0	1.21
SGW2L_3k141_1950988||full	6715	No	Unclassified Virus	4	0	0	Not-determined	Genome-fragment	NA	NA	0	1.12
SGW2L_3k141_1185883||full	5083	No	[Kingdom]_Polydnaviriformidae	6	0	0	Not-determined	Genome-fragment	NA	NA	0	1.01
SGW2L_3k141_1126679||full	13507	No	Unclassified Virus	8	0	0	Not-determined	Genome-fragment	NA	NA	0	1.03
SGW2L_3k141_1362469||full	13459	No	[Kingdom]_Naldaviricetes	9	1	0	Low-quality	Genome-fragment	5.85	HMM-based (lower-bound)	0	1
SGW2L_3k141_1833834||full	9654	No	Unclassified Virus	9	0	1	Not-determined	Genome-fragment	NA	NA	0	1
SGW2D_4k141_1777917	5754	No	Pararnavirae	2	1	0	Medium-quality	Genome-fragment	86.77	AAI-based (high-confidence)	0	1
SGW2D_4k141_1171795	7641	No	Unclassified Virus	2	0	0	Not-determined	Genome-fragment	NA	NA	0	1.05
SGW2D_4k141_713303	6562	Yes	Unclassified Virus	4	1	2	Low-quality	Genome-fragment	0.19	HMM-based (lower-bound)	41.31	1
SGW2D_4k141_94393	5534	No	Unclassified Virus	2	1	0	Complete	High-quality	100	DTR (high-confidence)	0	1.02
SGW2L_2k141_1297780	7199	No	[Kingdom]_Polydnaviriformidae	5	0	0	Not-determined	Genome-fragment	NA	NA	0	1.03
SGW2L_2k141_335768	5250	No	Unclassified Virus	1	0	0	Not-determined	Genome-fragment	NA	NA	0	1.16
SGW2L_2k141_1299145	5260	No	Unclassified Virus	1	0	1	Not-determined	Genome-fragment	NA	NA	0	1.08
SGW2L_2k141_1436441	8747	No	Unclassified Virus	6	0	0	Not-determined	Genome-fragment	NA	NA	0	1.08
SGW2L_2k141_1575148	7345	No	Unclassified Virus	15	0	0	Not-determined	Genome-fragment	NA	NA	0	1.19
SGW2L_2k141_1581418	7167	No	Unclassified Virus	2	0	0	Not-determined	Genome-fragment	NA	NA	0	1.2
SGW2L_4k141_660743||full	11282	No	Unclassified Virus	11	0	0	Not-determined	Genome-fragment	NA	NA	0	1.13
SGW2L_4k141_1564017||full	7423	No	Unclassified Virus	3	0	0	Not-determined	Genome-fragment	NA	NA	0	1.08
SGW2L_4k141_1419320||full	5612	No	Unclassified Virus	6	0	0	Not-determined	Genome-fragment	NA	NA	0	1.08
SGW2L_4k141_661355||full	9001	No	Unclassified Virus	8	0	0	Not-determined	Genome-fragment	NA	NA	0	1.07
SGW2L_4k141_1114613||full	8329	No	Unclassified Virus	5	0	0	Not-determined	Genome-fragment	NA	NA	0	1.03
SGW2L_4k141_511435||full	6725	No	Bamfordvirae	7	0	0	Not-determined	Genome-fragment	NA	NA	0	1
SGW2L_4k141_1115302||full	11489	No	Unclassified Virus	8	0	0	Not-determined	Genome-fragment	NA	NA	0	1.06
SGW2L_4k141_1565576||full	12519	No	Unclassified Virus	13	1	1	Low-quality	Genome-fragment	5.55	HMM-based (lower-bound)	0	1.15
SGW2L_4k141_211100||full	11492	No	Unclassified Virus	10	0	0	Not-determined	Genome-fragment	NA	NA	0	1.03
SGW2L_4k141_211844||full	9197	No	Unclassified Virus	6	0	0	Not-determined	Genome-fragment	NA	NA	0	1.07
SGW2L_4k141_968048||full	7574	No	Unclassified Virus	9	0	0	Not-determined	Genome-fragment	NA	NA	0	1.17
SGW2L_4k141_1269451||full	7099	No	Unclassified Virus	11	0	3	Not-determined	Genome-fragment	NA	NA	0	1.13
SGW1L_1k141_1649840	5928	No	Unclassified Virus	1	0	0	Not-determined	Genome-fragment	NA	NA	0	1.11
SGW1L_1k141_601726	7182	No	Unclassified Virus	2	0	1	Not-determined	Genome-fragment	NA	NA	0	1.01
SGW1L_1k141_302071	7128	No	Pararnavirae	1	1	0	High-quality	High-quality	100	AAI-based (high-confidence)	0	1.04
SGW1L_1k141_1651586	5004	No	Bamfordvirae	8	0	0	Not-determined	Genome-fragment	NA	NA	0	1
SGW1L_1k141_2290	5052	No	Unclassified Virus	5	0	0	Not-determined	Genome-fragment	NA	NA	0	1
SGW1L_3k141_289196	5915	No	Heunggongvirae	8	0	3	Not-determined	Genome-fragment	NA	NA	0	1
SGW1L_3k141_289446	19290	No	Heunggongvirae	38	4	2	Low-quality	Genome-fragment	8.83	HMM-based (lower-bound)	0	1
SGW1L_3k141_295198	5784	No	Bamfordvirae	14	0	1	Not-determined	Genome-fragment	NA	NA	0	1
SGW1L_3k141_787868	5210	No	Heunggongvirae	8	3	0	Low-quality	Genome-fragment	11.54	AAI-based (medium-confidence)	0	1
SGW1L_3k141_814664	7183	No	Bamfordvirae	2	1	0	Not-determined	Genome-fragment	NA	NA	0	1.03
SGW1L_4k141_1075830	7817	No	Unclassified Virus	4	0	0	Not-determined	Genome-fragment	NA	NA	0	1.13
SGW1L_4k141_2151626	6852	No	Unclassified Virus	7	2	0	Medium-quality	Genome-fragment	63.88	HMM-based (lower-bound)	0	1
SGW2D_1k141_1444231	5791	No	Unclassified Virus	1	0	0	Not-determined	Genome-fragment	NA	NA	0	1.36
SGW2D_1k141_256791	11794	No	Heunggongvirae	15	7	0	High-quality	High-quality	91	AAI-based (medium-confidence)	0	1
SGW2D_1k141_596002	6962	No	Unclassified Virus	4	0	0	Not-determined	Genome-fragment	NA	NA	0	1.2
SGW2D_1k141_259299	6110	No	Heunggongvirae	5	1	0	Not-determined	Genome-fragment	NA	NA	0	1.03
SGW2D_2k141_73402	7306	Yes	Heunggongvirae	8	1	1	Low-quality	Genome-fragment	0.53	HMM-based (lower-bound)	24.13	1
SGW2D_2k141_850242	5097	No	Unclassified Virus	5	1	0	Low-quality	Genome-fragment	9.61	HMM-based (lower-bound)	0	1.11
SGW2D_2k141_541886	6202	No	Unclassified Virus	5	0	0	Not-determined	Genome-fragment	NA	NA	0	1.05
SGW2D_2k141_1316966	6283	No	Heunggongvirae	6	3	0	Low-quality	Genome-fragment	6.41	AAI-based (high-confidence)	0	1
SGW2D_2k141_1626528	6471	No	Unclassified Virus	7	0	0	Not-determined	Genome-fragment	NA	NA	0	1
SGW2D_2k141_703188	7485	No	Unclassified Virus	2	0	0	Not-determined	Genome-fragment	NA	NA	0	1.16
SGW2D_4k141_205699	5007	No	Pararnavirae	1	1	0	Medium-quality	Genome-fragment	75.52	AAI-based (high-confidence)	0	1
SGW2D_4k141_669719	8250	Yes	Unclassified Virus	7	1	1	Medium-quality	Genome-fragment	75.75	AAI-based (medium-confidence)	35.33	1.01
SGW2D_4k141_207283	18903	No	Unclassified Virus	5	0	0	Not-determined	Genome-fragment	NA	NA	0	1.05
SGW2D_4k141_1278803	6700	No	Pararnavirae	1	0	0	Not-determined	Genome-fragment	NA	NA	0	1
SGW2D_4k141_518262	7019	No	Unclassified Virus	2	0	0	Not-determined	Genome-fragment	NA	NA	0	1.02
SGW2D_4k141_208231	7273	No	Unclassified Virus	7	1	0	High-quality	High-quality	100	AAI-based (medium-confidence)	0	1.02
SGW2D_4k141_1279977	5728	No	Bamfordvirae	4	0	1	Not-determined	Genome-fragment	NA	NA	0	1.07
SGW2D_4k141_1739444	6758	No	Unclassified Virus	2	1	0	Complete	High-quality	100	DTR (medium-confidence)	0	1
SGW2D_4k141_519465	8240	No	Unclassified Virus	3	1	0	High-quality	High-quality	92.24	AAI-based (high-confidence)	0	1.03
SGW2D_2k141_554575||full	7948	No	Unclassified Virus	3	1	0	Low-quality	Genome-fragment	3.53	HMM-based (lower-bound)	0	1.08
SGW2D_2k141_1174316||full	6730	No	Bamfordvirae	10	0	0	Not-determined	Genome-fragment	NA	NA	0	1.13
SGW2D_2k141_1330105||full	16285	No	Unclassified Virus	11	0	0	Not-determined	Genome-fragment	NA	NA	0	1.05
SGW2D_2k141_713604||full	7118	No	Unclassified Virus	5	0	0	Not-determined	Genome-fragment	NA	NA	0	1.07
SGW2D_3k141_1654228||full	6531	No	Unclassified Virus	3	1	0	Low-quality	Genome-fragment	10.81	HMM-based (lower-bound)	0	1.08
SGW2D_3k141_204205||full	5284	No	Unclassified Virus	3	0	0	Not-determined	Genome-fragment	NA	NA	0	1.05
SGW2D_3k141_334943||full	8602	No	Unclassified Virus	5	0	0	Not-determined	Genome-fragment	NA	NA	0	1.12
SGW2D_3k141_598295||full	10522	No	Unclassified Virus	8	0	0	Not-determined	Genome-fragment	NA	NA	0	1.04
SGW2D_3k141_205037||full	5681	No	Unclassified Virus	7	1	0	Low-quality	Genome-fragment	0.46	HMM-based (lower-bound)	0	1.17
SGW2D_3k141_1388632||full	6654	No	Unclassified Virus	4	0	0	Not-determined	Genome-fragment	NA	NA	0	1
SGW2D_3k141_730582||full	6744	No	Unclassified Virus	8	0	0	Not-determined	Genome-fragment	NA	NA	0	1.05
SGW2D_3k141_1389400||full	5157	No	Unclassified Virus	5	0	0	Not-determined	Genome-fragment	NA	NA	0	1.21
SGW2D_3k141_730860||full	5206	No	Heunggongvirae	5	0	3	Not-determined	Genome-fragment	NA	NA	0	1
SGW2D_3k141_995842||full	7120	No	Bamfordvirae	7	0	6	Not-determined	Genome-fragment	NA	NA	0	1
SGW2D_4k141_536265||full	11753	No	Unclassified Virus	5	0	0	Not-determined	Genome-fragment	NA	NA	0	1.14
SGW2D_4k141_1758026||full	7362	No	Unclassified Virus	8	0	0	Not-determined	Genome-fragment	NA	NA	0	1
SGW2D_4k141_1298170||full	7352	No	Unclassified Virus	10	0	0	Not-determined	Genome-fragment	NA	NA	0	1.14
SGW2D_1k141_1904037	7189	No	Unclassified Virus	5	0	0	Not-determined	Genome-fragment	NA	NA	0	1
SGW2D_1k141_209576	5127	No	Heunggongvirae	5	0	2	Low-quality	Genome-fragment	2.7	AAI-based (high-confidence)	0	1
SGW2D_1k141_210536	6373	No	Unclassified Virus	1	0	0	Not-determined	Genome-fragment	NA	NA	0	1.24
SGW2D_1k141_1230221	9381	No	Unclassified Virus	10	2	0	Medium-quality	Genome-fragment	87.46	HMM-based (lower-bound)	0	1
SGW2D_1k141_41251	5234	No	Unclassified Virus	2	1	0	Low-quality	Genome-fragment	39.95	AAI-based (medium-confidence)	0	1
SGW2D_1k141_383752	6060	No	Pararnavirae	3	0	0	Not-determined	Genome-fragment	NA	NA	0	1.03
SGW2D_1k141_552666	8831	No	Unclassified Virus	8	1	0	High-quality	High-quality	100	AAI-based (medium-confidence)	0	1
SGW2D_1k141_894177	9674	No	Unclassified Virus	5	2	0	Low-quality	Genome-fragment	20.58	HMM-based (lower-bound)	0	1
SGW2D_1k141_385603	7668	No	Bamfordvirae	2	0	0	Not-determined	Genome-fragment	NA	NA	0	1
SGW2D_3k141_439226	7133	No	Heunggongvirae	8	6	0	Low-quality	Genome-fragment	14.16	AAI-based (high-confidence)	0	1
SGW2D_3k141_1626626	5092	No	Unclassified Virus	3	0	0	Not-determined	Genome-fragment	NA	NA	0	1.03
SGW2D_3k141_178047	5312	No	Heunggongvirae	9	9	0	Low-quality	Genome-fragment	13.27	AAI-based (medium-confidence)	0	1
SGW2D_3k141_1101279	5036	No	Unclassified Virus	12	0	0	Not-determined	Genome-fragment	NA	NA	0	1.3
SGW2D_3k141_704367	6146	No	Heunggongvirae	7	4	0	Low-quality	Genome-fragment	5.44	AAI-based (medium-confidence)	0	1
SGW2D_3k141_310790	5000	No	Heunggongvirae	9	4	0	Low-quality	Genome-fragment	5.49	AAI-based (high-confidence)	0	1
SGW2D_3k141_179335	7355	No	Unclassified Virus	3	1	0	High-quality	High-quality	100	AAI-based (medium-confidence)	0	1
SGW2D_3k141_47424	6276	No	Heunggongvirae	12	0	1	Low-quality	Genome-fragment	5.68	AAI-based (high-confidence)	0	1
SGW2D_3k141_1363548	5111	No	Unclassified Virus	2	0	0	Not-determined	Genome-fragment	NA	NA	0	1.14
SGW2L_5k141_895538||full	9163	No	[Kingdom]_Naldaviricetes	5	0	0	Not-determined	Genome-fragment	NA	NA	0	1.01
SGW2L_5k141_1536378||full	16710	No	Unclassified Virus	8	0	0	Not-determined	Genome-fragment	NA	NA	0	1.03
SGW2L_5k141_246189||full	5418	No	Unclassified Virus	7	0	0	Not-determined	Genome-fragment	NA	NA	0	1.12
SGW2L_5k141_1537289||full	15857	No	Bamfordvirae	11	0	1	Not-determined	Genome-fragment	NA	NA	0	1.01
SGW2L_5k141_1046258||full	15184	No	Unclassified Virus	12	1	0	Low-quality	Genome-fragment	13.52	HMM-based (lower-bound)	0	1.05
SGW2L_5k141_1046835||full	13488	No	Unclassified Virus	8	0	0	Not-determined	Genome-fragment	NA	NA	0	1.1
SGW2L_5k141_1861844||full	9806	No	Unclassified Virus	6	0	0	Not-determined	Genome-fragment	NA	NA	0	1.08
SGW2L_5k141_1392558||full	5999	No	Unclassified Virus	6	0	0	Not-determined	Genome-fragment	NA	NA	0	1.06
SGW2L_5k141_1538111||full	5907	No	Unclassified Virus	9	0	1	Not-determined	Genome-fragment	NA	NA	0	1.09
SGW2L_5k141_1243017||full	9170	No	Unclassified Virus	6	0	0	Not-determined	Genome-fragment	NA	NA	0	1.03
SGW2L_5k141_1393518||full	10713	No	Unclassified Virus	6	0	0	Not-determined	Genome-fragment	NA	NA	0	1.06
SGW2L_5k141_1730544||full	5417	No	Unclassified Virus	5	0	0	Not-determined	Genome-fragment	NA	NA	0	1.12
SGW2L_5k141_1394386||full	14236	No	Unclassified Virus	12	0	1	Not-determined	Genome-fragment	NA	NA	0	1.11
SGW1L_1k141_1886361	5041	No	Unclassified Virus	4	0	1	Not-determined	Genome-fragment	NA	NA	0	1.02
SGW1L_1k141_1290946	6842	No	Unclassified Virus	4	1	0	High-quality	High-quality	100	AAI-based (high-confidence)	0	1
SGW1L_1k141_995595	5583	No	Unclassified Virus	3	0	0	Not-determined	Genome-fragment	NA	NA	0	1.02
SGW2D_1k141_1592062||full	15654	No	Unclassified Virus	6	0	2	Not-determined	Genome-fragment	NA	NA	0	1
SGW2D_1k141_1592474||full	7256	No	Unclassified Virus	5	0	0	Not-determined	Genome-fragment	NA	NA	0	1.15
SGW2D_1k141_406474||full	6415	No	Unclassified Virus	8	1	0	Low-quality	Genome-fragment	8.34	HMM-based (lower-bound)	0	1.1
SGW2D_1k141_234804||full	6004	No	Unclassified Virus	3	0	0	Not-determined	Genome-fragment	NA	NA	0	1.12
SGW2D_1k141_1083385||full	6686	No	Unclassified Virus	6	0	0	Not-determined	Genome-fragment	NA	NA	0	1.09
SGW2D_1k141_1593242||full	9268	No	Unclassified Virus	4	0	1	Not-determined	Genome-fragment	NA	NA	0	1.06
SGW2D_1k141_917169||full	5400	No	Unclassified Virus	8	0	0	Not-determined	Genome-fragment	NA	NA	0	1.13
SGW2D_1k141_1763057||full	7141	No	Unclassified Virus	5	0	0	Not-determined	Genome-fragment	NA	NA	0	1.1
SGW2D_1k141_1256999||full	5599	No	Unclassified Virus	4	0	0	Not-determined	Genome-fragment	NA	NA	0	1.25
SGW2D_1k141_407609||full	52215	Yes	Heunggongvirae	51	12	22	Medium-quality	Genome-fragment	54.47	AAI-based (high-confidence)	64.59	1
SGW2D_1k141_1424110||full	6103	No	Unclassified Virus	5	0	0	Not-determined	Genome-fragment	NA	NA	0	1.11
SGW2D_1k141_749320||full	7617	No	Unclassified Virus	3	0	0	Not-determined	Genome-fragment	NA	NA	0	1.06
SGW2D_1k141_1424706||full	5498	No	Unclassified Virus	2	0	0	Not-determined	Genome-fragment	NA	NA	0	1.18
SGW2D_1k141_918839||full	6072	No	Unclassified Virus	4	0	0	Not-determined	Genome-fragment	NA	NA	0	1.11
SGW2D_1k141_1259188||full	5854	No	Unclassified Virus	5	0	0	Not-determined	Genome-fragment	NA	NA	0	1.16
SGW2D_1k141_1937047||full	6681	No	Unclassified Virus	5	0	0	Not-determined	Genome-fragment	NA	NA	0	1
SGW2D_1k141_920382||full	5694	No	Unclassified Virus	5	0	0	Not-determined	Genome-fragment	NA	NA	0	1.08
SGW2D_1k141_1937739||full	7250	No	Heunggongvirae	4	0	0	Not-determined	Genome-fragment	NA	NA	0	1.05
SGW2D_1k141_752171||full	6133	No	Bamfordvirae	5	0	0	Low-quality	Genome-fragment	4.83	AAI-based (medium-confidence)	0	1
SGW2D_3k141_471290||full	5078	No	Bamfordvirae	2	0	0	Not-determined	Genome-fragment	NA	NA	0	1.01
SGW1L_1k141_155080||full	8492	No	Unclassified Virus	3	0	0	Not-determined	Genome-fragment	NA	NA	0	1.05
SGW1L_1k141_1654663||full	5198	No	Heunggongvirae	3	0	0	Not-determined	Genome-fragment	NA	NA	0	1.04
SGW1L_1k141_605557||full	18571	No	Unclassified Virus	8	0	1	Not-determined	Genome-fragment	NA	NA	0	1
SGW1L_1k141_1205612||full	12689	No	Unclassified Virus	10	0	0	Not-determined	Genome-fragment	NA	NA	0	1.08
SGW1L_1k141_1056120||full	5826	No	Heunggongvirae	1	0	0	Low-quality	Genome-fragment	3.6	AAI-based (high-confidence)	0	1
SGW1L_1k141_1805457||full	5039	No	Unclassified Virus	5	0	0	Not-determined	Genome-fragment	NA	NA	0	1.05
SGW1L_1k141_4699||full	12333	No	Unclassified Virus	7	0	0	Not-determined	Genome-fragment	NA	NA	0	1.08
SGW1L_1k141_906203||full	9475	No	Unclassified Virus	7	0	0	Not-determined	Genome-fragment	NA	NA	0	1.05
SGW1L_1k141_906276||full	5421	No	Unclassified Virus	4	0	0	Not-determined	Genome-fragment	NA	NA	0	1.07
SGW1L_1k141_4855||full	5091	No	Unclassified Virus	2	0	0	Not-determined	Genome-fragment	NA	NA	0	1.2
SGW1L_1k141_606257||full	12537	No	Unclassified Virus	7	0	0	Not-determined	Genome-fragment	NA	NA	0	1.04
SGW1L_1k141_1805994||full	7749	No	Unclassified Virus	5	0	1	Not-determined	Genome-fragment	NA	NA	0	1.16
SGW1L_1k141_906486||full	10161	No	Unclassified Virus	6	1	0	Low-quality	Genome-fragment	19.4	HMM-based (lower-bound)	0	1.05
SGW1L_1k141_1806207||full	5863	No	Unclassified Virus	5	0	0	Not-determined	Genome-fragment	NA	NA	0	1.12
SGW1L_1k141_606602||full	10281	No	Unclassified Virus	8	0	0	Not-determined	Genome-fragment	NA	NA	0	1.04
SGW1L_3k141_1369738||full	8435	No	Unclassified Virus	8	0	0	Not-determined	Genome-fragment	NA	NA	0	1.21
SGW1L_3k141_884845||full	6317	No	Unclassified Virus	4	0	1	Not-determined	Genome-fragment	NA	NA	0	1.03
SGW1L_3k141_1043259||full	8325	No	Unclassified Virus	6	0	0	Not-determined	Genome-fragment	NA	NA	0	1.02
SGW1L_3k141_1865172||full	11290	No	Heunggongvirae	7	0	0	Not-determined	Genome-fragment	NA	NA	0	1.04
SGW1L_3k141_208436||full	9534	No	Unclassified Virus	10	1	0	Low-quality	Genome-fragment	18.13	HMM-based (lower-bound)	0	1.05
SGW1L_3k141_887422||full	10910	No	Unclassified Virus	7	0	0	Not-determined	Genome-fragment	NA	NA	0	1.1
SGW1L_3k141_887787||full	9019	No	Unclassified Virus	5	0	0	Not-determined	Genome-fragment	NA	NA	0	1.07
SGW1L_3k141_1702997||full	6566	No	Heunggongvirae	4	0	0	Not-determined	Genome-fragment	NA	NA	0	1
SGW1L_5k141_889476||full	5575	No	Unclassified Virus	7	0	0	Not-determined	Genome-fragment	NA	NA	0	1.12
SGW1L_5k141_890675||full	6694	No	Unclassified Virus	5	1	0	Low-quality	Genome-fragment	14.85	HMM-based (lower-bound)	0	1.06
SGW2D_1k141_1068208||full	7850	No	Unclassified Virus	6	0	0	Not-determined	Genome-fragment	NA	NA	0	1.1
SGW2D_1k141_1577649||full	9218	No	Heunggongvirae	5	0	0	Not-determined	Genome-fragment	NA	NA	0	1
SGW2D_1k141_733663||full	10328	No	Unclassified Virus	3	0	0	Not-determined	Genome-fragment	NA	NA	0	1.04
SGW2D_1k141_391317||full	32107	No	Unclassified Virus	14	0	1	Not-determined	Genome-fragment	NA	NA	0	1
SGW2D_1k141_733799||full	7384	No	Unclassified Virus	4	0	0	Not-determined	Genome-fragment	NA	NA	0	1.01
SGW2D_1k141_1408695||full	8431	No	Unclassified Virus	4	0	0	Not-determined	Genome-fragment	NA	NA	0	1.06
SGW2D_1k141_391616||full	5662	No	Unclassified Virus	5	0	0	Not-determined	Genome-fragment	NA	NA	0	1.07
SGW2D_1k141_1241246||full	5217	No	Unclassified Virus	3	0	0	Not-determined	Genome-fragment	NA	NA	0	1.2
SGW2D_1k141_2087001||full	6962	No	Unclassified Virus	6	0	0	Not-determined	Genome-fragment	NA	NA	0	1.13
SGW2D_1k141_2087095||full	5496	No	Unclassified Virus	7	0	0	Not-determined	Genome-fragment	NA	NA	0	1.07
SGW2D_1k141_561535||full	10473	Yes	Heunggongvirae	9	6	1	Low-quality	Genome-fragment	16.88	HMM-based (lower-bound)	14.27	1.01
SGW2D_1k141_392825||full	14450	No	Unclassified Virus	10	0	1	Not-determined	Genome-fragment	NA	NA	0	1.02
SGW2D_1k141_1749537||full	8366	No	Unclassified Virus	4	0	0	Not-determined	Genome-fragment	NA	NA	0	1.07
SGW2D_1k141_51763||full	6486	No	Unclassified Virus	3	0	0	Not-determined	Genome-fragment	NA	NA	0	1.27
SGW2D_1k141_1070995||full	6162	No	Unclassified Virus	5	0	0	Not-determined	Genome-fragment	NA	NA	0	1.09
SGW2D_1k141_563016||full	8770	No	Unclassified Virus	1	0	0	Not-determined	Genome-fragment	NA	NA	0	1.08
SGW2D_1k141_904107||full	5710	No	Unclassified Virus	4	0	0	Not-determined	Genome-fragment	NA	NA	0	1.03
SGW2D_1k141_1750265||full	5068	No	Unclassified Virus	2	0	0	Not-determined	Genome-fragment	NA	NA	0	1.14
SGW2D_1k141_1411889||full	6410	No	Unclassified Virus	4	0	0	Not-determined	Genome-fragment	NA	NA	0	1.13
SGW2D_1k141_52910||full	5009	No	Unclassified Virus	8	0	0	Not-determined	Genome-fragment	NA	NA	0	1.25
SGW2D_1k141_1921858||full	5382	No	Unclassified Virus	5	0	0	Not-determined	Genome-fragment	NA	NA	0	1.18
SGW2D_2k141_1891679||full	6365	No	Unclassified Virus	8	0	1	Not-determined	Genome-fragment	NA	NA	0	1.15
SGW2D_2k141_347704||full	6500	No	Unclassified Virus	7	0	1	Not-determined	Genome-fragment	NA	NA	0	1.13
SGW2D_2k141_1429095||full	5657	No	Heunggongvirae	5	0	2	Not-determined	Genome-fragment	NA	NA	0	1
SGW2D_1k141_1250822||full	5124	No	Unclassified Virus	5	0	0	Not-determined	Genome-fragment	NA	NA	0	1.2
SGW2D_1k141_1418836||full	7865	No	Unclassified Virus	5	0	0	Not-determined	Genome-fragment	NA	NA	0	1.05
SGW2D_1k141_1588669||full	7356	No	Unclassified Virus	5	0	0	Not-determined	Genome-fragment	NA	NA	0	1.12
SGW2D_1k141_1252356||full	7730	No	Unclassified Virus	5	0	0	Not-determined	Genome-fragment	NA	NA	0	1.05
SGW2D_1k141_1758489||full	8235	No	Unclassified Virus	2	0	0	Not-determined	Genome-fragment	NA	NA	0	1.05
SGW2D_1k141_232327||full	5960	No	Unclassified Virus	5	0	1	Not-determined	Genome-fragment	NA	NA	0	1.15
SGW2D_1k141_2098137||full	9127	No	Heunggongvirae	4	0	0	Not-determined	Genome-fragment	NA	NA	0	1
SGW2D_1k141_1420487||full	14187	No	Unclassified Virus	7	2	0	Low-quality	Genome-fragment	26.37	HMM-based (lower-bound)	0	1.05
SGW2D_1k141_1420578||full	7481	No	Unclassified Virus	7	1	0	Low-quality	Genome-fragment	4.71	HMM-based (lower-bound)	0	1.13
SGW2D_1k141_914111||full	8029	No	Unclassified Virus	5	0	0	Not-determined	Genome-fragment	NA	NA	0	1.1
SGW2D_1k141_404467||full	8456	No	Unclassified Virus	4	0	0	Not-determined	Genome-fragment	NA	NA	0	1.12
SGW2D_1k141_746180||full	10054	No	Unclassified Virus	4	0	0	Not-determined	Genome-fragment	NA	NA	0	1.07
SGW2D_1k141_233813||full	14249	No	Unclassified Virus	6	0	0	Not-determined	Genome-fragment	NA	NA	0	1.13
SGW2D_2k141_1452837||full	5436	No	Heunggongvirae	4	0	2	Not-determined	Genome-fragment	NA	NA	0	1
SGW2D_2k141_1143755||full	5914	No	Unclassified Virus	5	0	0	Not-determined	Genome-fragment	NA	NA	0	1.09
SGW2D_2k141_1452995||full	7179	No	Unclassified Virus	5	0	0	Not-determined	Genome-fragment	NA	NA	0	1.06
SGW2D_2k141_993518||full	12835	No	Unclassified Virus	6	1	0	Low-quality	Genome-fragment	7.46	HMM-based (lower-bound)	0	1.05
SGW2D_2k141_685323||full	5580	No	Unclassified Virus	4	0	0	Not-determined	Genome-fragment	NA	NA	0	1.15
SGW2D_2k141_1918349||full	6177	No	Unclassified Virus	6	0	1	Not-determined	Genome-fragment	NA	NA	0	1
SGW2D_2k141_219051||full	15339	No	Unclassified Virus	14	0	0	Not-determined	Genome-fragment	NA	NA	0	1.01
SGW2D_2k141_1767518||full	7034	No	Unclassified Virus	5	0	1	Not-determined	Genome-fragment	NA	NA	0	1.05
SGW2D_2k141_1303931||full	7054	No	Heunggongvirae	5	0	0	Not-determined	Genome-fragment	NA	NA	0	1
SGW2D_1k141_2102284	6413	No	Heunggongvirae	4	0	0	Not-determined	Genome-fragment	NA	NA	0	1.05
SGW2D_1k141_408157	5732	No	Heunggongvirae	9	1	0	Low-quality	Genome-fragment	5.24	AAI-based (medium-confidence)	0	1
SGW2D_1k141_2103417	5751	No	Unclassified Virus	3	0	0	Not-determined	Genome-fragment	NA	NA	0	1.14
SGW2D_1k141_1260365	5928	No	Unclassified Virus	2	0	0	Not-determined	Genome-fragment	NA	NA	0	1.01
SGW2D_1k141_1766840	8326	Yes	Unclassified Virus	5	2	1	Medium-quality	Genome-fragment	86.11	AAI-based (medium-confidence)	27.85	1
SGW2D_1k141_579728	5269	No	Unclassified Virus	3	0	0	Not-determined	Genome-fragment	NA	NA	0	1.12
SGW2D_1k141_411916	5152	No	Unclassified Virus	1	0	0	Not-determined	Genome-fragment	NA	NA	0	1.01
SGW2D_1k141_1768741	6630	No	Heunggongvirae	6	5	0	Low-quality	Genome-fragment	8.1	AAI-based (medium-confidence)	0	1
SGW2D_1k141_1601111	6499	No	Unclassified Virus	2	0	0	Not-determined	Genome-fragment	NA	NA	0	1.15
SGW2D_3k141_1380873	11480	No	Heunggongvirae	12	9	0	Low-quality	Genome-fragment	25.24	AAI-based (high-confidence)	0	1
SGW2D_3k141_457276	6361	No	Unclassified Virus	3	0	0	Not-determined	Genome-fragment	NA	NA	0	1.15
SGW2D_3k141_1381156	20790	No	Heunggongvirae	30	12	0	Low-quality	Genome-fragment	7.39	AAI-based (medium-confidence)	0	1
SGW2D_3k141_723113	69082	No	Heunggongvirae	84	24	0	Low-quality	Genome-fragment	43.11	AAI-based (high-confidence)	0	1
SGW2D_3k141_986594	23078	No	Heunggongvirae	25	10	0	Low-quality	Genome-fragment	29.95	AAI-based (high-confidence)	0	1
SGW2D_3k141_723595	5776	No	Unclassified Virus	2	0	0	Not-determined	Genome-fragment	NA	NA	0	1.08
SGW2D_3k141_987188	7312	No	Unclassified Virus	4	0	0	Not-determined	Genome-fragment	NA	NA	0	1.09
SGW2D_3k141_987339	6798	No	Heunggongvirae	13	1	1	Low-quality	Genome-fragment	5.23	HMM-based (lower-bound)	0	1
SGW2D_3k141_330212	8913	No	Unclassified Virus	5	1	0	Medium-quality	Genome-fragment	83.1	HMM-based (lower-bound)	0	1.02
SGW2D_3k141_724914	44178	No	Heunggongvirae	58	11	0	Low-quality	Genome-fragment	15.64	AAI-based (medium-confidence)	0	1
SGW2D_3k141_200352	8989	No	Heunggongvirae	10	8	0	Low-quality	Genome-fragment	7.92	AAI-based (high-confidence)	0	1
SGW2D_3k141_1124360	5989	No	Heunggongvirae	2	0	0	Not-determined	Genome-fragment	NA	NA	0	1.01
SGW2L_1k141_878608	6181	No	Heunggongvirae	7	0	0	Not-determined	Genome-fragment	NA	NA	0	1.09
SGW2L_1k141_1171243	6395	No	Pararnavirae	2	0	0	Not-determined	Genome-fragment	NA	NA	0	1
SGW2L_1k141_585868	5007	No	Unclassified Virus	2	0	0	Not-determined	Genome-fragment	NA	NA	0	1.2
SGW2L_1k141_1874069	5144	No	Unclassified Virus	3	0	0	Not-determined	Genome-fragment	NA	NA	0	1.16
SGW2L_1k141_996282	7506	No	Unclassified Virus	11	2	0	Medium-quality	Genome-fragment	69.98	HMM-based (lower-bound)	0	1
SGW2L_1k141_1289210	7550	No	Unclassified Virus	3	1	0	Medium-quality	Genome-fragment	84.52	AAI-based (medium-confidence)	0	1
SGW2L_1k141_1640641	6890	No	Unclassified Virus	3	0	0	Not-determined	Genome-fragment	NA	NA	0	1.06
SGW2L_1k141_1465252	7782	No	Unclassified Virus	9	3	0	Medium-quality	Genome-fragment	72.55	HMM-based (lower-bound)	0	1
SGW2L_1k141_1348216	7162	No	Unclassified Virus	5	0	0	Not-determined	Genome-fragment	NA	NA	0	1
SGW2L_1k141_2050662	7505	No	Unclassified Virus	2	0	0	Not-determined	Genome-fragment	NA	NA	0	1.05
SGW2L_1k141_2050687	5239	No	Unclassified Virus	4	1	0	Medium-quality	Genome-fragment	71.65	AAI-based (medium-confidence)	0	1
SGW2L_1k141_294879	5320	No	Unclassified Virus	9	0	0	Not-determined	Genome-fragment	NA	NA	0	1.27
SGW2L_3k141_2065086	8761	No	Unclassified Virus	2	0	0	Not-determined	Genome-fragment	NA	NA	0	1.03
SGW2L_3k141_947023	10216	No	Heunggongvirae	7	1	0	Low-quality	Genome-fragment	7.66	AAI-based (medium-confidence)	0	1.08
SGW2L_3k141_63213	7598	No	Unclassified Virus	2	0	0	Not-determined	Genome-fragment	NA	NA	0	1.19
SGW2L_3k141_4859	6355	No	Unclassified Virus	1	0	0	Not-determined	Genome-fragment	NA	NA	0	1.05
SGW2L_3k141_1241780	5056	No	Unclassified Virus	3	1	0	Low-quality	Genome-fragment	0.25	HMM-based (lower-bound)	0	1.05
SGW2L_3k141_2007557	6777	No	Pararnavirae	1	1	0	High-quality	High-quality	100	AAI-based (high-confidence)	0	1.02
SGW2D_2k141_888656	7338	No	Unclassified Virus	3	1	0	High-quality	High-quality	100	AAI-based (medium-confidence)	0	1
SGW2D_2k141_115847	5031	No	Unclassified Virus	1	0	0	Not-determined	Genome-fragment	NA	NA	0	1.09
SGW2D_2k141_1975142	6449	No	Heunggongvirae	14	4	0	Low-quality	Genome-fragment	5.83	AAI-based (high-confidence)	0	1
SGW2D_2k141_1670199	7285	No	Heunggongvirae	14	2	0	Low-quality	Genome-fragment	6.6	AAI-based (high-confidence)	0	1
SGW2L_1k141_1816870	5013	No	Heunggongvirae	7	2	0	Low-quality	Genome-fragment	5.84	HMM-based (lower-bound)	0	1
SGW2L_1k141_1641367	5770	No	Unclassified Virus	5	0	0	Not-determined	Genome-fragment	NA	NA	0	1.15
SGW2L_1k141_821487	10289	No	Bamfordvirae	10	0	1	Not-determined	Genome-fragment	NA	NA	0	1.13
SGW2L_1k141_1407031	5400	No	Unclassified Virus	8	0	0	Not-determined	Genome-fragment	NA	NA	0	1
SGW2L_1k141_412472	6447	No	Unclassified Virus	6	0	0	Not-determined	Genome-fragment	NA	NA	0	1
SGW2L_1k141_1641875	5327	No	Unclassified Virus	4	0	0	Not-determined	Genome-fragment	NA	NA	0	1.14
SGW2L_5k141_603883	6954	No	Unclassified Virus	5	0	0	Not-determined	Genome-fragment	NA	NA	0	1.14
SGW2L_5k141_1743309	7484	No	Unclassified Virus	2	0	0	Not-determined	Genome-fragment	NA	NA	0	1.08
SGW2L_5k141_1547542	19610	No	Unclassified Virus	11	1	0	Not-determined	Genome-fragment	NA	NA	0	1.04
SGW2L_5k141_426072	6375	No	Unclassified Virus	2	0	0	Not-determined	Genome-fragment	NA	NA	0	1.18
SGW2L_5k141_609317	11703	No	Unclassified Virus	6	0	0	Not-determined	Genome-fragment	NA	NA	0	1.05
SGW2L_5k141_428857	5923	No	Unclassified Virus	3	1	0	Medium-quality	Genome-fragment	87.06	AAI-based (high-confidence)	0	1
SGW1L_3k141_12317||full	10456	No	Heunggongvirae	7	0	0	Low-quality	Genome-fragment	9.51	AAI-based (medium-confidence)	0	1
SGW1L_3k141_501393||full	9059	No	Unclassified Virus	8	0	0	Not-determined	Genome-fragment	NA	NA	0	1.09
SGW1L_3k141_1968232||full	10090	No	Heunggongvirae	11	0	1	Not-determined	Genome-fragment	NA	NA	0	1
SGW1L_3k141_1968430||full	5976	No	Unclassified Virus	3	0	0	Not-determined	Genome-fragment	NA	NA	0	1.07
SGW1L_3k141_1317030||full	5871	No	Unclassified Virus	6	0	0	Not-determined	Genome-fragment	NA	NA	0	1.1
SGW1L_3k141_1317091||full	5425	No	Unclassified Virus	5	0	0	Not-determined	Genome-fragment	NA	NA	0	1.06
SGW1L_3k141_1806840||full	5245	No	Unclassified Virus	7	0	0	Not-determined	Genome-fragment	NA	NA	0	1.24
SGW1L_3k141_1969208||full	22265	No	Unclassified Virus	14	0	0	Not-determined	Genome-fragment	NA	NA	0	1.05
SGW1L_3k141_13501||full	18904	No	Heunggongvirae	10	0	0	Not-determined	Genome-fragment	NA	NA	0	1.03
SGW1L_3k141_13508||full	6612	No	Unclassified Virus	5	0	0	Not-determined	Genome-fragment	NA	NA	0	1.15
SGW1L_3k141_1481331||full	11629	No	Bamfordvirae	12	0	2	Not-determined	Genome-fragment	NA	NA	0	1.01
SGW1L_3k141_1969810||full	16188	No	Unclassified Virus	7	0	0	Not-determined	Genome-fragment	NA	NA	0	1.03
SGW1L_3k141_991700||full	11608	No	Unclassified Virus	5	0	0	Not-determined	Genome-fragment	NA	NA	0	1.01
SGW1L_3k141_503076||full	6581	No	Unclassified Virus	6	0	1	Not-determined	Genome-fragment	NA	NA	0	1.2
SGW1L_3k141_992026||full	6248	No	Unclassified Virus	7	1	0	Low-quality	Genome-fragment	1.8	HMM-based (lower-bound)	0	1.05
SGW1L_3k141_1155589||full	6083	No	Bamfordvirae	8	1	0	Low-quality	Genome-fragment	2.64	HMM-based (lower-bound)	0	1
SGW1L_3k141_14458||full	5008	No	Bamfordvirae	5	0	0	Not-determined	Genome-fragment	NA	NA	0	1.05
SGW1L_3k141_992456||full	7548	No	Unclassified Virus	7	0	0	Not-determined	Genome-fragment	NA	NA	0	1.03
SGW1L_3k141_341877||full	8877	No	Unclassified Virus	6	0	1	Not-determined	Genome-fragment	NA	NA	0	1.08
SGW1L_5k141_1714135||full	5929	No	Unclassified Virus	8	0	1	Not-determined	Genome-fragment	NA	NA	0	1.13
SGW1L_5k141_1246902||full	8027	No	Unclassified Virus	5	0	0	Not-determined	Genome-fragment	NA	NA	0	1.12
SGW1L_4k141_1030502	5864	No	Heunggongvirae	11	4	0	Low-quality	Genome-fragment	13.54	AAI-based (high-confidence)	0	1
SGW1L_4k141_2283108	6624	No	Unclassified Virus	5	0	0	Not-determined	Genome-fragment	NA	NA	0	1.37
SGW1L_4k141_1930302	5275	No	Unclassified Virus	4	0	0	Not-determined	Genome-fragment	NA	NA	0	1.03
SGW1L_4k141_1930303	5988	No	Heunggongvirae	7	4	0	Low-quality	Genome-fragment	8.06	AAI-based (medium-confidence)	0	1
SGW1L_4k141_1932558	5547	No	Unclassified Virus	5	0	0	Not-determined	Genome-fragment	NA	NA	0	1.01
SGW1L_4k141_1754119	39840	No	Heunggongvirae	34	24	0	Low-quality	Genome-fragment	14.16	AAI-based (high-confidence)	0	1
SGW1L_4k141_500503	8712	Yes	Heunggongvirae	5	1	1	Low-quality	Genome-fragment	2.65	HMM-based (lower-bound)	47.66	1
SGW1L_4k141_2119130	11127	No	Unclassified Virus	1	0	0	Not-determined	Genome-fragment	NA	NA	0	1.03
SGW2D_2k141_1106527	5131	No	Unclassified Virus	5	0	0	Not-determined	Genome-fragment	NA	NA	0	1.02
SGW2D_2k141_490096	7453	No	Heunggongvirae	3	3	0	Low-quality	Genome-fragment	3.21	AAI-based (medium-confidence)	0	1
SGW2D_2k141_1726885	10830	No	Unclassified Virus	2	0	1	Not-determined	Genome-fragment	NA	NA	0	1.06
SGW2D_4k141_1762983||full	6468	No	[Kingdom]_Polydnaviriformidae	2	1	0	Low-quality	Genome-fragment	2.81	HMM-based (lower-bound)	0	1.01
SGW2D_4k141_384883||full	13742	No	Unclassified Virus	8	1	0	Low-quality	Genome-fragment	29.81	HMM-based (lower-bound)	0	1.15
SGW2D_4k141_1302099||full	11403	No	Heunggongvirae	10	0	8	Not-determined	Genome-fragment	NA	NA	0	1
SGW2D_4k141_1763838||full	5545	No	Unclassified Virus	6	0	0	Not-determined	Genome-fragment	NA	NA	0	1.1
SGW2D_4k141_1461187||full	9071	No	Unclassified Virus	5	0	0	Not-determined	Genome-fragment	NA	NA	0	1.02
SGW2D_4k141_1918122||full	5811	No	Shotokuvirae	4	1	0	High-quality	High-quality	100	HMM-based (lower-bound)	0	1.01
SGW2D_4k141_235424||full	8353	No	Unclassified Virus	9	0	0	Not-determined	Genome-fragment	NA	NA	0	1.05
SGW2D_4k141_702467||full	6075	No	Heunggongvirae	3	0	0	Low-quality	Genome-fragment	4.5	AAI-based (medium-confidence)	0	1.01
SGW2L_1k141_1029133||full	6988	No	Unclassified Virus	6	0	1	Not-determined	Genome-fragment	NA	NA	0	1.32
SGW2L_1k141_502144||full	7848	No	Unclassified Virus	3	0	1	Not-determined	Genome-fragment	NA	NA	0	1.01
SGW2L_1k141_1498753||full	8869	No	Heunggongvirae	7	0	4	Low-quality	Genome-fragment	4.87	AAI-based (medium-confidence)	0	1
SGW2L_1k141_561447||full	6506	No	Bamfordvirae	6	1	0	Low-quality	Genome-fragment	2.83	HMM-based (lower-bound)	0	1
SGW2L_1k141_32526||full	6825	No	Unclassified Virus	9	0	0	Not-determined	Genome-fragment	NA	NA	0	1.06
SGW2L_1k141_502605||full	7847	No	Unclassified Virus	4	0	0	Not-determined	Genome-fragment	NA	NA	0	1.15
SGW2L_1k141_32881||full	8777	No	Unclassified Virus	9	1	0	Low-quality	Genome-fragment	5.01	HMM-based (lower-bound)	0	1.12
SGW2L_1k141_735225||full	7411	No	Heunggongvirae	9	0	1	Not-determined	Genome-fragment	NA	NA	0	1
SGW2L_1k141_796565||full	9836	No	Unclassified Virus	6	0	3	Not-determined	Genome-fragment	NA	NA	0	1.09
SGW2L_1k141_1967807||full	8482	No	Heunggongvirae	6	0	1	Not-determined	Genome-fragment	NA	NA	0	1
SGW2L_1k141_92975||full	8315	No	Heunggongvirae	5	0	1	Not-determined	Genome-fragment	NA	NA	0	1
SGW2L_1k141_854063||full	5046	No	Heunggongvirae	6	0	0	Not-determined	Genome-fragment	NA	NA	0	1
SGW2L_1k141_1499617||full	7195	No	Unclassified Virus	5	0	0	Not-determined	Genome-fragment	NA	NA	0	1.04
SGW2L_1k141_2025556||full	12016	No	Unclassified Virus	11	0	1	Not-determined	Genome-fragment	NA	NA	0	1.01
SGW2L_1k141_503364||full	9759	No	Unclassified Virus	3	0	0	Not-determined	Genome-fragment	NA	NA	0	1.04
SGW2L_1k141_1440389||full	6822	No	Unclassified Virus	4	0	0	Not-determined	Genome-fragment	NA	NA	0	1.24
SGW2D_1k141_179165	14022	No	Heunggongvirae	17	6	0	Low-quality	Genome-fragment	6.04	AAI-based (high-confidence)	0	1
SGW2D_1k141_858231	5137	No	Unclassified Virus	2	0	0	Not-determined	Genome-fragment	NA	NA	0	1.24
SGW2D_1k141_858406	16400	No	Unclassified Virus	7	0	0	Not-determined	Genome-fragment	NA	NA	0	1.01
SGW2D_1k141_689181	7936	No	Heunggongvirae	15	5	0	Low-quality	Genome-fragment	10.76	AAI-based (medium-confidence)	0	1
SGW2D_1k141_180137	10466	No	Bamfordvirae	5	0	0	Not-determined	Genome-fragment	NA	NA	0	1.08
SGW2D_1k141_1367950	9665	No	Unclassified Virus	4	0	0	Not-determined	Genome-fragment	NA	NA	0	1.09
SGW2D_1k141_2047131	6446	No	Unclassified Virus	3	1	0	Medium-quality	Genome-fragment	87.67	AAI-based (high-confidence)	0	1.03
SGW2D_1k141_1199416	6859	No	Unclassified Virus	3	0	0	Not-determined	Genome-fragment	NA	NA	0	1.3
SGW2D_1k141_1029809	5734	No	Bamfordvirae	4	0	0	Not-determined	Genome-fragment	NA	NA	0	1.06
SGW2D_1k141_1540022	5145	No	Unclassified Virus	6	0	0	Not-determined	Genome-fragment	NA	NA	0	1.08
SGW2D_1k141_352618	6140	No	Unclassified Virus	5	0	0	Not-determined	Genome-fragment	NA	NA	0	1.17
SGW2D_1k141_862280	5594	No	Unclassified Virus	5	0	0	Not-determined	Genome-fragment	NA	NA	0	1.02
SGW2D_1k141_1541556	5197	No	Unclassified Virus	3	1	0	High-quality	High-quality	95.14	AAI-based (high-confidence)	0	1
SGW2D_3k141_880299	5751	No	Unclassified Virus	4	1	0	Medium-quality	Genome-fragment	53.62	HMM-based (lower-bound)	0	1
SGW2D_3k141_1145148	30215	No	Heunggongvirae	35	9	1	Low-quality	Genome-fragment	10.49	AAI-based (high-confidence)	0	1
SGW2D_3k141_1011758	5044	No	Heunggongvirae	9	1	0	Low-quality	Genome-fragment	6.92	HMM-based (lower-bound)	0	1.01
SGW2L_3k141_1270906||full	13558	No	Unclassified Virus	10	0	0	Not-determined	Genome-fragment	NA	NA	0	1.11
SGW2L_3k141_2038078||full	10175	No	Unclassified Virus	7	0	0	Not-determined	Genome-fragment	NA	NA	0	1.14
SGW2L_3k141_150707||full	5961	No	Unclassified Virus	5	0	0	Not-determined	Genome-fragment	NA	NA	0	1.33
SGW2L_3k141_1680338||full	13143	No	Unclassified Virus	8	0	0	Not-determined	Genome-fragment	NA	NA	0	1.03
SGW2L_3k141_1567116||full	8691	No	Unclassified Virus	4	0	0	Not-determined	Genome-fragment	NA	NA	0	1.01
SGW2L_3k141_1156016||full	6820	No	Unclassified Virus	5	0	0	Not-determined	Genome-fragment	NA	NA	0	1.03
SGW2L_5k141_525742||full	9907	No	[Kingdom]_Polydnaviriformidae	10	0	0	Not-determined	Genome-fragment	NA	NA	0	1.05
SGW2L_5k141_1182892||full	7498	No	Unclassified Virus	7	0	0	Not-determined	Genome-fragment	NA	NA	0	1.13
SGW2L_5k141_843471||full	6341	No	Unclassified Virus	4	0	0	Not-determined	Genome-fragment	NA	NA	0	1.05
SGW2L_5k141_687987||full	13791	No	Unclassified Virus	10	0	0	Not-determined	Genome-fragment	NA	NA	0	1.08
SGW2L_5k141_688250||full	8103	No	[Kingdom]_Naldaviricetes	3	0	0	Not-determined	Genome-fragment	NA	NA	0	1
SGW2L_5k141_40459||full	5141	No	[Kingdom]_Polydnaviriformidae	3	0	0	Low-quality	Genome-fragment	1.8	AAI-based (medium-confidence)	0	1.01
SGW2L_5k141_1342346||full	16548	No	Unclassified Virus	10	0	1	Not-determined	Genome-fragment	NA	NA	0	1.01
SGW2L_5k141_1500347||full	5888	No	Unclassified Virus	4	0	0	Not-determined	Genome-fragment	NA	NA	0	1.04
SGW2L_5k141_1342539||full	17338	No	Unclassified Virus	7	0	0	Not-determined	Genome-fragment	NA	NA	0	1.07
SGW2L_5k141_690012||full	6309	No	Heunggongvirae	3	0	0	Not-determined	Genome-fragment	NA	NA	0	1.01
SGW2L_5k141_847097||full	10802	No	Unclassified Virus	5	0	0	Not-determined	Genome-fragment	NA	NA	0	1.04
SGW2L_5k141_1345686||full	5489	No	Unclassified Virus	5	0	0	Not-determined	Genome-fragment	NA	NA	0	1.01
SGW2D_2k141_850000||full	8168	No	Unclassified Virus	5	0	0	Not-determined	Genome-fragment	NA	NA	0	1.05
SGW2D_2k141_1007014||full	8744	No	Unclassified Virus	12	0	0	Not-determined	Genome-fragment	NA	NA	0	1.05
SGW2D_2k141_699676||full	5034	No	Unclassified Virus	5	0	0	Not-determined	Genome-fragment	NA	NA	0	1.02
SGW2D_2k141_232308||full	5787	No	Unclassified Virus	1	0	1	Not-determined	Genome-fragment	NA	NA	0	1
SGW2D_2k141_1007883||full	13015	No	Unclassified Virus	5	1	0	Not-determined	Genome-fragment	NA	NA	0	1.03
SGW2D_2k141_1783425||full	12950	No	Unclassified Virus	5	1	0	Low-quality	Genome-fragment	28.94	HMM-based (lower-bound)	0	1.11
SGW2D_2k141_1008684||full	5710	No	Unclassified Virus	6	0	1	Not-determined	Genome-fragment	NA	NA	0	1
SGW2D_2k141_1318216||full	12822	No	Unclassified Virus	8	0	0	Not-determined	Genome-fragment	NA	NA	0	1.03
SGW2D_2k141_1162465||full	7110	No	Unclassified Virus	8	0	0	Not-determined	Genome-fragment	NA	NA	0	1.01
SGW2D_2k141_702658||full	8495	No	Unclassified Virus	9	0	0	Not-determined	Genome-fragment	NA	NA	0	1.03
SGW2D_2k141_235190||full	5068	Yes	Heunggongvirae	5	2	2	Low-quality	Genome-fragment	1.61	HMM-based (lower-bound)	29.48	1
SGW2D_3k141_771026||full	5072	No	Unclassified Virus	4	0	0	Not-determined	Genome-fragment	NA	NA	0	1.04
SGW2D_3k141_247961||full	5649	No	Unclassified Virus	6	0	0	Not-determined	Genome-fragment	NA	NA	0	1.12
SGW2D_3k141_1701280||full	30579	No	Heunggongvirae	23	1	8	Low-quality	Genome-fragment	9.66	HMM-based (lower-bound)	0	1
SGW2D_3k141_1169881||full	7617	No	Bamfordvirae	9	0	0	Not-determined	Genome-fragment	NA	NA	0	1
SGW2D_2k141_1094934	5734	No	Unclassified Virus	2	0	0	Not-determined	Genome-fragment	NA	NA	0	1.16
SGW2D_2k141_167989	48032	No	Heunggongvirae	80	39	1	High-quality	High-quality	100	AAI-based (high-confidence)	0	1
SGW2D_2k141_1867905	5112	No	Unclassified Virus	5	1	0	Low-quality	Genome-fragment	4.56	HMM-based (lower-bound)	0	1.23
SGW2D_2k141_1561761	7794	No	Unclassified Virus	3	1	0	High-quality	High-quality	95.99	AAI-based (medium-confidence)	0	1
SGW2D_2k141_1096920	7502	No	Unclassified Virus	2	1	0	High-quality	High-quality	100	AAI-based (high-confidence)	0	1.01
SGW2D_2k141_170234	9440	No	Heunggongvirae	15	6	0	Low-quality	Genome-fragment	12.74	AAI-based (medium-confidence)	0	1
SGW2D_2k141_1563086	8222	No	Heunggongvirae	13	7	0	Low-quality	Genome-fragment	18.4	AAI-based (high-confidence)	0	1
SGW2D_2k141_1870924	8887	No	Pararnavirae	3	0	0	Not-determined	Genome-fragment	NA	NA	0	1.01
SGW2D_4k141_642349	14345	No	Bamfordvirae	12	1	0	Low-quality	Genome-fragment	3.12	HMM-based (lower-bound)	0	1.01
SGW2D_4k141_181913	7114	No	Unclassified Virus	2	0	0	Not-determined	Genome-fragment	NA	NA	0	1.05
SGW2D_4k141_1251861	7277	No	Unclassified Virus	2	1	0	High-quality	High-quality	100	AAI-based (medium-confidence)	0	1
SGW2D_4k141_644507	7365	No	Unclassified Virus	3	0	0	Not-determined	Genome-fragment	NA	NA	0	1.08
SGW2D_4k141_646058	7875	No	Unclassified Virus	5	0	0	Not-determined	Genome-fragment	NA	NA	0	1
SGW2D_4k141_1412128	5514	No	Heunggongvirae	10	2	0	Low-quality	Genome-fragment	3.6	AAI-based (medium-confidence)	0	1
SGW2D_4k141_1562300	5072	No	Unclassified Virus	2	0	0	Not-determined	Genome-fragment	NA	NA	0	1.06
SGW2L_1k141_322393||full	21413	No	[Kingdom]_Polydnaviriformidae	13	1	0	Low-quality	Genome-fragment	3.77	AAI-based (medium-confidence)	0	1.02
SGW2L_1k141_1025460||full	5069	No	Unclassified Virus	4	0	0	Not-determined	Genome-fragment	NA	NA	0	1.05
SGW2L_1k141_1785529||full	24191	No	Unclassified Virus	9	0	0	Not-determined	Genome-fragment	NA	NA	0	1.03
SGW2L_1k141_673471||full	9508	No	Unclassified Virus	7	0	0	Not-determined	Genome-fragment	NA	NA	0	1.01
SGW2L_1k141_2021670||full	9286	No	Unclassified Virus	1	0	0	Not-determined	Genome-fragment	NA	NA	0	1.05
SGW2L_1k141_1846110||full	8614	No	Unclassified Virus	10	1	0	Low-quality	Genome-fragment	14.84	HMM-based (lower-bound)	0	1.18
SGW2L_1k141_1553116||full	10998	No	Unclassified Virus	9	0	0	Not-determined	Genome-fragment	NA	NA	0	1.03
SGW2L_1k141_1026864||full	7402	No	Unclassified Virus	9	0	0	Not-determined	Genome-fragment	NA	NA	0	1.09
SGW2L_1k141_149802||full	7097	No	Unclassified Virus	4	0	0	Not-determined	Genome-fragment	NA	NA	0	1.01
SGW2L_3k141_589015||full	8651	No	Unclassified Virus	7	0	0	Not-determined	Genome-fragment	NA	NA	0	1.03
SGW2L_3k141_647920||full	5467	No	Unclassified Virus	6	0	0	Not-determined	Genome-fragment	NA	NA	0	1
SGW2L_3k141_59276||full	6548	No	Unclassified Virus	6	0	0	Not-determined	Genome-fragment	NA	NA	0	1.11
SGW2L_3k141_1354670||full	8412	No	Unclassified Virus	8	0	0	Not-determined	Genome-fragment	NA	NA	0	1.01
SGW2L_3k141_1001561||full	12809	No	Unclassified Virus	15	0	0	Not-determined	Genome-fragment	NA	NA	0	1.02
SGW2L_3k141_1237018||full	5462	No	Unclassified Virus	3	0	0	Not-determined	Genome-fragment	NA	NA	0	1
SGW2L_3k141_942544||full	10483	No	Unclassified Virus	6	0	0	Not-determined	Genome-fragment	NA	NA	0	1.03
SGW2L_3k141_1708028||full	6243	No	Unclassified Virus	5	0	1	Not-determined	Genome-fragment	NA	NA	0	1.05
SGW2L_3k141_1296012||full	6834	No	Unclassified Virus	5	0	0	Not-determined	Genome-fragment	NA	NA	0	1.1
SGW2L_3k141_1649266||full	14658	No	Unclassified Virus	6	0	1	Not-determined	Genome-fragment	NA	NA	0	1
SGW2L_3k141_59693||full	7038	No	Unclassified Virus	6	0	0	Not-determined	Genome-fragment	NA	NA	0	1.02
SGW2L_3k141_236682||full	6668	No	Unclassified Virus	8	0	0	Not-determined	Genome-fragment	NA	NA	0	1.13
SGW2L_3k141_766392||full	7990	No	Heunggongvirae	6	0	0	Not-determined	Genome-fragment	NA	NA	0	1
SGW2L_3k141_1531622||full	6834	No	Unclassified Virus	3	1	0	Low-quality	Genome-fragment	4.58	HMM-based (lower-bound)	0	1.08
SGW1L_1k141_380530||full	9101	No	Unclassified Virus	2	0	0	Not-determined	Genome-fragment	NA	NA	0	1.05
SGW1L_1k141_1428197||full	9142	No	Unclassified Virus	5	0	0	Not-determined	Genome-fragment	NA	NA	0	1.03
SGW1L_1k141_380947||full	7577	No	Unclassified Virus	5	0	0	Not-determined	Genome-fragment	NA	NA	0	1.12
SGW1L_1k141_510569||full	25286	No	Unclassified Virus	6	0	0	Not-determined	Genome-fragment	NA	NA	0	1.02
SGW1L_1k141_987323||full	16727	No	Unclassified Virus	7	0	0	Not-determined	Genome-fragment	NA	NA	0	1.03
SGW1L_1k141_1284393||full	13332	No	Unclassified Virus	8	0	0	Not-determined	Genome-fragment	NA	NA	0	1.08
SGW1L_1k141_382223||full	5588	No	Unclassified Virus	3	0	0	Not-determined	Genome-fragment	NA	NA	0	1.03
SGW1L_1k141_833732||full	10584	No	Unclassified Virus	8	0	0	Not-determined	Genome-fragment	NA	NA	0	1.06
SGW1L_1k141_1430552||full	9490	No	Unclassified Virus	5	0	0	Not-determined	Genome-fragment	NA	NA	0	1
SGW1L_1k141_232156||full	5425	No	Unclassified Virus	3	0	0	Not-determined	Genome-fragment	NA	NA	0	1.04
SGW1L_1k141_233478||full	8264	No	Unclassified Virus	2	0	0	Not-determined	Genome-fragment	NA	NA	0	1.08
SGW1L_1k141_234297||full	5432	No	Unclassified Virus	7	0	0	Not-determined	Genome-fragment	NA	NA	0	1.18
SGW1L_1k141_1735108||full	9842	No	Unclassified Virus	5	0	0	Not-determined	Genome-fragment	NA	NA	0	1.03
SGW1L_1k141_686591||full	12373	No	Unclassified Virus	8	0	0	Not-determined	Genome-fragment	NA	NA	0	1
SGW1L_3k141_68375||full	6235	No	Bamfordvirae	5	0	0	Not-determined	Genome-fragment	NA	NA	0	1.02
SGW1L_3k141_890013||full	5168	No	Unclassified Virus	3	0	0	Not-determined	Genome-fragment	NA	NA	0	1.04
SGW1L_3k141_211090||full	13901	No	Heunggongvirae	18	1	2	Low-quality	Genome-fragment	5.56	HMM-based (lower-bound)	0	1
SGW1L_3k141_562125||full	13238	No	Unclassified Virus	9	1	0	Low-quality	Genome-fragment	14.19	HMM-based (lower-bound)	0	1
SGW1L_3k141_562317||full	10229	No	Heunggongvirae	19	1	0	Low-quality	Genome-fragment	5.66	HMM-based (lower-bound)	0	1
SGW1L_3k141_1869699||full	8684	No	Heunggongvirae	11	0	0	Not-determined	Genome-fragment	NA	NA	0	1
SGW1L_3k141_1869761||full	8178	No	Unclassified Virus	8	0	2	Not-determined	Genome-fragment	NA	NA	0	1.03
SGW1L_3k141_892001||full	9207	No	Heunggongvirae	11	1	0	Low-quality	Genome-fragment	6.09	HMM-based (lower-bound)	0	1
SGW1L_3k141_1378644||full	5593	No	Unclassified Virus	4	0	0	Not-determined	Genome-fragment	NA	NA	0	1.06
SGW1L_3k141_1379617||full	5373	No	Heunggongvirae	5	0	5	Not-determined	Genome-fragment	NA	NA	0	1
SGW2L_4k141_152638	5705	No	Unclassified Virus	4	0	0	Not-determined	Genome-fragment	NA	NA	0	1.45
SGW2L_4k141_154196	7777	No	Unclassified Virus	2	0	0	Not-determined	Genome-fragment	NA	NA	0	1.21
SGW2L_4k141_1510008	6337	No	Unclassified Virus	5	1	0	Complete	High-quality	100	DTR (medium-confidence)	0	1.02
SGW2L_4k141_907773	5440	No	Pararnavirae	1	1	0	Medium-quality	Genome-fragment	82.9	AAI-based (medium-confidence)	0	1
SGW2L_4k141_1811455	6049	No	Pararnavirae	1	1	0	Complete	High-quality	100	DTR (high-confidence)	0	1.02
SGW2L_4k141_1210626	6922	No	Unclassified Virus	1	1	0	Low-quality	Genome-fragment	3.94	HMM-based (lower-bound)	0	1.12
SGW2L_4k141_760113	6165	No	Unclassified Virus	2	0	1	Not-determined	Genome-fragment	NA	NA	0	1.01
SGW2L_4k141_1364458	5693	No	Unclassified Virus	5	0	0	Not-determined	Genome-fragment	NA	NA	0	1.03
SGW2L_4k141_761479	5627	No	Unclassified Virus	1	0	1	Not-determined	Genome-fragment	NA	NA	0	1.04
SGW2L_5k141_755833	5306	No	Unclassified Virus	6	0	0	Not-determined	Genome-fragment	NA	NA	0	1.07
SGW2L_5k141_1060376	5303	No	Unclassified Virus	3	1	0	Low-quality	Genome-fragment	2.91	HMM-based (lower-bound)	0	1.03
SGW2L_5k141_616977	8518	No	Bamfordvirae	7	2	0	Low-quality	Genome-fragment	19.23	AAI-based (medium-confidence)	0	2
SGW2L_5k141_1880790	5980	No	Unclassified Virus	5	0	0	Not-determined	Genome-fragment	NA	NA	0	1.18
SGW1L_3k141_1452297	8409	No	[Kingdom]_Polydnaviriformidae	11	0	0	Not-determined	Genome-fragment	NA	NA	0	1.02
SGW1L_3k141_2104533	8427	No	Heunggongvirae	11	4	0	Low-quality	Genome-fragment	8.42	AAI-based (high-confidence)	0	1
SGW1L_3k141_1785193	5489	No	Heunggongvirae	10	5	0	Low-quality	Genome-fragment	11.39	AAI-based (high-confidence)	0	1
SGW1L_3k141_636618	11778	No	Heunggongvirae	10	1	0	Low-quality	Genome-fragment	5.25	HMM-based (lower-bound)	0	1
SGW1L_3k141_1947011	7842	No	Bamfordvirae	5	1	0	Low-quality	Genome-fragment	1.71	HMM-based (lower-bound)	0	1.01
SGW1L_3k141_1125386	36532	No	Heunggongvirae	53	15	0	High-quality	High-quality	100	AAI-based (medium-confidence)	0	1
SGW1L_3k141_1457174	8757	No	Heunggongvirae	16	7	0	Low-quality	Genome-fragment	18.82	AAI-based (medium-confidence)	0	1
SGW1L_3k141_1299621	5193	No	Heunggongvirae	5	2	0	Low-quality	Genome-fragment	12.18	AAI-based (high-confidence)	0	1
SGW1L_3k141_474720	8078	No	Heunggongvirae	12	3	0	Low-quality	Genome-fragment	7.28	AAI-based (high-confidence)	0	1
SGW1L_3k141_1300578	6611	No	Bamfordvirae	7	0	1	Low-quality	Genome-fragment	3.64	AAI-based (high-confidence)	0	1
SGW1L_3k141_1949617	34480	No	Heunggongvirae	65	20	0	Complete	High-quality	100	DTR (high-confidence)	0	1
SGW1L_3k141_756695	6040	No	Heunggongvirae	12	4	0	Low-quality	Genome-fragment	12.52	AAI-based (medium-confidence)	0	1
SGW1L_3k141_145294	6487	No	Heunggongvirae	1	1	0	Low-quality	Genome-fragment	7.97	HMM-based (lower-bound)	0	1
SGW1L_3k141_1131516	33063	No	Heunggongvirae	51	1	0	Low-quality	Genome-fragment	9.55	HMM-based (lower-bound)	0	1
SGW1L_3k141_2114361	6098	No	Heunggongvirae	6	1	0	Low-quality	Genome-fragment	9.12	HMM-based (lower-bound)	0	1
SGW1L_3k141_759633	9378	No	Heunggongvirae	14	2	0	Low-quality	Genome-fragment	4.66	HMM-based (lower-bound)	0	1
SGW1L_3k141_760063	6281	No	[Kingdom]_Polydnaviriformidae	1	0	0	Not-determined	Genome-fragment	NA	NA	0	1
SGW2D_1k141_1867877	5903	No	Bamfordvirae	2	0	0	Not-determined	Genome-fragment	NA	NA	0	1.05
SGW2L_1k141_2044480||full	5122	No	Unclassified Virus	6	0	0	Not-determined	Genome-fragment	NA	NA	0	1.04
SGW2L_3k141_2017540||full	6471	No	Unclassified Virus	7	0	0	Not-determined	Genome-fragment	NA	NA	0	1.36
SGW2L_3k141_1016439||full	8147	No	Unclassified Virus	4	0	0	Not-determined	Genome-fragment	NA	NA	0	1.08
SGW2L_3k141_1310306||full	20945	No	Unclassified Virus	5	0	0	Not-determined	Genome-fragment	NA	NA	0	1.03
SGW2L_3k141_1016471||full	9179	No	Bamfordvirae	6	0	2	Not-determined	Genome-fragment	NA	NA	0	1
SGW2L_3k141_780373||full	12314	No	Unclassified Virus	5	0	0	Not-determined	Genome-fragment	NA	NA	0	1.06
SGW2L_3k141_426574||full	5106	No	Unclassified Virus	3	1	0	Low-quality	Genome-fragment	3.62	HMM-based (lower-bound)	0	1.45
SGW2L_3k141_544514||full	11644	No	Unclassified Virus	9	0	0	Not-determined	Genome-fragment	NA	NA	0	1.04
SGW2L_3k141_2075887||full	6543	No	Heunggongvirae	5	0	0	Not-determined	Genome-fragment	NA	NA	0	1.03
SGW2L_3k141_367806||full	12381	No	Unclassified Virus	10	0	1	Not-determined	Genome-fragment	NA	NA	0	1.19
SGW2L_3k141_780997||full	8050	No	[Kingdom]_Naldaviricetes	4	1	0	Low-quality	Genome-fragment	3.5	HMM-based (lower-bound)	0	1
SGW2L_3k141_487842||full	10700	No	Unclassified Virus	7	0	0	Not-determined	Genome-fragment	NA	NA	0	1.02
SGW2L_3k141_781051||full	9745	No	Unclassified Virus	5	0	0	Not-determined	Genome-fragment	NA	NA	0	1.04
SGW2L_3k141_663305||full	16195	No	Unclassified Virus	5	0	0	Not-determined	Genome-fragment	NA	NA	0	1.02
SGW2L_3k141_722877||full	5848	No	Unclassified Virus	2	0	1	Not-determined	Genome-fragment	NA	NA	0	1
SGW2L_3k141_1017051||full	6497	No	Heunggongvirae	8	1	0	Low-quality	Genome-fragment	7.2	HMM-based (lower-bound)	0	1
SGW2L_3k141_309291||full	7239	No	Unclassified Virus	9	0	0	Not-determined	Genome-fragment	NA	NA	0	1.02
SGW2L_3k141_1900211||full	5261	No	Unclassified Virus	5	0	2	Not-determined	Genome-fragment	NA	NA	0	1.07
SGW2L_3k141_958520||full	6631	No	Unclassified Virus	5	0	1	Not-determined	Genome-fragment	NA	NA	0	1.07
SGW2L_3k141_840681||full	7551	No	Unclassified Virus	8	0	0	Not-determined	Genome-fragment	NA	NA	0	1.12
SGW2L_3k141_1194526||full	5478	No	Unclassified Virus	4	0	0	Not-determined	Genome-fragment	NA	NA	0	1.06
SGW2L_3k141_488828||full	7184	No	Bamfordvirae	10	1	0	Low-quality	Genome-fragment	1.56	HMM-based (lower-bound)	0	1.03
SGW2L_3k141_545911||full	5841	No	Unclassified Virus	6	0	0	Not-determined	Genome-fragment	NA	NA	0	1.2
SGW2L_5k141_1218240||full	8629	No	Unclassified Virus	12	1	0	Low-quality	Genome-fragment	3.84	HMM-based (lower-bound)	0	1.08
SGW2L_5k141_70208||full	8224	No	Unclassified Virus	6	0	0	Not-determined	Genome-fragment	NA	NA	0	1.05
SGW2L_5k141_1031042||full	6697	No	Unclassified Virus	4	0	0	Not-determined	Genome-fragment	NA	NA	0	1.23
SGW2L_5k141_228251||full	5433	No	Unclassified Virus	4	0	0	Not-determined	Genome-fragment	NA	NA	0	1.03
SGW1L_3k141_1176066	5056	No	Heunggongvirae	14	4	0	Low-quality	Genome-fragment	5.63	HMM-based (lower-bound)	0	1
SGW1L_3k141_360763	5335	No	Heunggongvirae	9	0	0	Not-determined	Genome-fragment	NA	NA	0	1
SGW1L_3k141_1011440	11349	No	Heunggongvirae	31	3	0	Low-quality	Genome-fragment	10.25	AAI-based (medium-confidence)	0	1
SGW1L_3k141_32043	5326	No	Heunggongvirae	7	1	1	Low-quality	Genome-fragment	2.09	HMM-based (lower-bound)	0	1
SGW1L_3k141_361228	17370	No	Heunggongvirae	23	1	0	Low-quality	Genome-fragment	9.75	AAI-based (medium-confidence)	0	1
SGW1L_3k141_1339341	6736	No	Unclassified Virus	2	0	0	Not-determined	Genome-fragment	NA	NA	0	1
SGW1L_3k141_852071	8469	No	Unclassified Virus	6	2	0	High-quality	High-quality	100	AAI-based (medium-confidence)	0	1
SGW1L_3k141_1013003	6081	No	Heunggongvirae	4	3	0	Low-quality	Genome-fragment	16.49	AAI-based (high-confidence)	0	1
SGW1L_3k141_1013255	8819	No	Unclassified Virus	1	0	0	Not-determined	Genome-fragment	NA	NA	0	1.1
SGW1L_3k141_524833	46837	No	Heunggongvirae	84	35	0	High-quality	High-quality	100	AAI-based (high-confidence)	0	1.01
SGW1L_3k141_1832010	8779	No	Heunggongvirae	16	4	1	Low-quality	Genome-fragment	4.45	AAI-based (medium-confidence)	0	1
SGW1L_3k141_1668836	8320	No	Unclassified Virus	4	0	0	Not-determined	Genome-fragment	NA	NA	0	1.3
SGW1L_3k141_1507408	20217	No	Heunggongvirae	26	1	0	Low-quality	Genome-fragment	5.18	HMM-based (lower-bound)	0	1
SGW1L_3k141_1181313	6207	No	Unclassified Virus	2	0	0	Not-determined	Genome-fragment	NA	NA	0	1.13
SGW2L_1k141_950706||full	9383	No	Unclassified Virus	4	0	0	Not-determined	Genome-fragment	NA	NA	0	1.08
SGW2L_1k141_774605||full	9400	No	Unclassified Virus	9	0	0	Not-determined	Genome-fragment	NA	NA	0	1.16
SGW2L_1k141_1301491||full	7878	No	Unclassified Virus	5	0	0	Not-determined	Genome-fragment	NA	NA	0	1.14
SGW2L_1k141_247410||full	8812	No	Unclassified Virus	6	0	0	Not-determined	Genome-fragment	NA	NA	0	1.03
SGW2L_1k141_131671||full	8023	No	Unclassified Virus	6	0	0	Not-determined	Genome-fragment	NA	NA	0	1.11
SGW2L_1k141_247453||full	8343	No	Unclassified Virus	7	0	0	Not-determined	Genome-fragment	NA	NA	0	1.07
SGW2L_1k141_1594819||full	6141	No	Unclassified Virus	4	0	0	Not-determined	Genome-fragment	NA	NA	0	1.02
SGW2L_1k141_423534||full	9914	No	Unclassified Virus	6	0	0	Not-determined	Genome-fragment	NA	NA	0	1.04
SGW2L_1k141_1477954||full	9189	No	Unclassified Virus	5	0	0	Not-determined	Genome-fragment	NA	NA	0	1.03
SGW2L_1k141_657778||full	6197	No	Unclassified Virus	8	0	0	Not-determined	Genome-fragment	NA	NA	0	1.04
SGW2L_1k141_1127394||full	7745	No	Unclassified Virus	3	0	0	Not-determined	Genome-fragment	NA	NA	0	1.01
SGW2L_1k141_1888274||full	8425	No	Unclassified Virus	3	0	0	Not-determined	Genome-fragment	NA	NA	0	1.04
SGW2L_1k141_1009845||full	6923	No	Unclassified Virus	2	0	0	Not-determined	Genome-fragment	NA	NA	0	1.29
SGW2L_1k141_892733||full	8550	No	Unclassified Virus	5	1	0	Low-quality	Genome-fragment	13.96	HMM-based (lower-bound)	0	1.34
SGW2L_1k141_775909||full	5594	No	Unclassified Virus	2	0	0	Not-determined	Genome-fragment	NA	NA	0	1.05
SGW2L_1k141_482706||full	8273	No	Unclassified Virus	5	0	0	Not-determined	Genome-fragment	NA	NA	0	1.04
SGW2L_2k141_99923||full	6239	No	Bamfordvirae	6	1	0	Low-quality	Genome-fragment	2.71	HMM-based (lower-bound)	0	1
SGW2L_2k141_100145||full	5097	No	Unclassified Virus	5	0	0	Not-determined	Genome-fragment	NA	NA	0	1.04
SGW2L_2k141_1201279||full	5610	No	Unclassified Virus	3	0	0	Not-determined	Genome-fragment	NA	NA	0	1.13
SGW2L_2k141_509571||full	6585	No	Unclassified Virus	2	0	0	Not-determined	Genome-fragment	NA	NA	0	1.17
SGW2L_2k141_1201603||full	23114	No	Bamfordvirae	4	0	0	Not-determined	Genome-fragment	NA	NA	0	2.04
SGW2L_2k141_377490||full	8985	No	Unclassified Virus	8	0	0	Not-determined	Genome-fragment	NA	NA	0	1.1
SGW2L_2k141_1479093||full	5103	No	Unclassified Virus	2	0	0	Not-determined	Genome-fragment	NA	NA	0	1.06
SGW2L_2k141_789638||full	5805	No	Unclassified Virus	4	0	0	Not-determined	Genome-fragment	NA	NA	0	1.05
SGW2L_2k141_102797||full	7033	No	Unclassified Virus	5	0	0	Not-determined	Genome-fragment	NA	NA	0	1
SGW2L_2k141_922687||full	25791	No	Unclassified Virus	8	0	0	Not-determined	Genome-fragment	NA	NA	0	1.02
SGW2L_2k141_653750||full	5404	No	Heunggongvirae	5	0	0	Not-determined	Genome-fragment	NA	NA	0	1
SGW2L_2k141_1746132||full	5048	No	Unclassified Virus	4	0	0	Not-determined	Genome-fragment	NA	NA	0	1.18
SGW2L_2k141_1205305||full	7164	No	Unclassified Virus	2	0	0	Not-determined	Genome-fragment	NA	NA	0	1.03
SGW2D_2k141_1426300	5077	No	Unclassified Virus	6	0	0	Not-determined	Genome-fragment	NA	NA	0	1
SGW2D_2k141_808532	7019	No	Heunggongvirae	8	2	0	Low-quality	Genome-fragment	15.86	AAI-based (high-confidence)	0	1
SGW2D_2k141_654735	11019	No	Unclassified Virus	9	2	0	Low-quality	Genome-fragment	0.55	HMM-based (lower-bound)	0	1.02
SGW2D_2k141_1582517	9441	No	Unclassified Virus	5	0	0	Not-determined	Genome-fragment	NA	NA	0	1.01
SGW2D_2k141_656944	13032	No	Heunggongvirae	29	12	0	Low-quality	Genome-fragment	31.24	AAI-based (high-confidence)	0	1
SGW2D_2k141_502153	23918	No	Bamfordvirae	21	1	0	Low-quality	Genome-fragment	5.95	AAI-based (medium-confidence)	0	1.03
SGW2D_4k141_592096	6350	No	Heunggongvirae	7	3	0	Low-quality	Genome-fragment	13.24	AAI-based (high-confidence)	0	1
SGW2D_4k141_1967522	6635	No	Heunggongvirae	6	4	0	Low-quality	Genome-fragment	5.93	AAI-based (medium-confidence)	0	1
SGW2D_4k141_1360752	5346	No	Unclassified Virus	4	0	0	Not-determined	Genome-fragment	NA	NA	0	1.04
SGW2D_4k141_1974785	5116	No	Unclassified Virus	3	0	0	Not-determined	Genome-fragment	NA	NA	0	1.29
SGW2D_4k141_1060616	6619	No	Heunggongvirae	4	3	0	Low-quality	Genome-fragment	8.55	HMM-based (lower-bound)	0	1
SGW2D_4k141_136595	6145	No	Unclassified Virus	7	0	1	Not-determined	Genome-fragment	NA	NA	0	1.11
SGW1L_4k141_1201624	8625	No	Bamfordvirae	6	1	0	Low-quality	Genome-fragment	3.75	HMM-based (lower-bound)	0	1.04
SGW1L_4k141_1387016	5540	No	Unclassified Virus	2	1	0	Not-determined	Genome-fragment	NA	NA	0	1.07
SGW1L_4k141_1921666	18500	No	Heunggongvirae	17	6	0	Low-quality	Genome-fragment	35.47	HMM-based (lower-bound)	0	1
SGW2D_2k141_348767	5450	No	Unclassified Virus	2	0	0	Not-determined	Genome-fragment	NA	NA	0	1.13
SGW2D_2k141_1741669	110682	No	Heunggongvirae	157	58	0	Medium-quality	Genome-fragment	69.04	AAI-based (high-confidence)	0	1
SGW2D_2k141_351365	10753	No	Unclassified Virus	5	0	0	Not-determined	Genome-fragment	NA	NA	0	1.06
SGW2D_2k141_506165	7400	No	Unclassified Virus	5	0	0	Not-determined	Genome-fragment	NA	NA	0	1.01
SGW2D_2k141_40732	5645	No	Bamfordvirae	2	0	0	Not-determined	Genome-fragment	NA	NA	0	1.03
SGW2D_2k141_1744144	6276	No	Heunggongvirae	12	6	0	Low-quality	Genome-fragment	15.95	AAI-based (high-confidence)	0	1
SGW2D_2k141_816566	5454	No	Unclassified Virus	2	1	0	Low-quality	Genome-fragment	3.89	HMM-based (lower-bound)	0	1.14
SGW2D_2k141_1434444	6380	No	Unclassified Virus	4	0	1	Not-determined	Genome-fragment	NA	NA	0	1.03
SGW2D_2k141_973196	6115	No	Pararnavirae	2	1	0	Medium-quality	Genome-fragment	81.1	AAI-based (high-confidence)	0	1
SGW2D_2k141_1435949	5822	No	Unclassified Virus	2	0	0	Not-determined	Genome-fragment	NA	NA	0	1.16
SGW2D_2k141_1747861	5088	No	Unclassified Virus	8	0	0	Not-determined	Genome-fragment	NA	NA	0	1
SGW2D_2k141_1592752	5049	No	Pararnavirae	1	1	0	High-quality	High-quality	100	AAI-based (high-confidence)	0	1.02
SGW2D_2k141_819647	7539	No	Shotokuvirae	3	2	0	High-quality	High-quality	100	HMM-based (lower-bound)	0	1.06
SGW2D_1k141_524082||full	5918	No	Unclassified Virus	7	1	0	Low-quality	Genome-fragment	8.62	HMM-based (lower-bound)	0	1.06
SGW2D_1k141_354876||full	8609	No	Unclassified Virus	3	0	0	Not-determined	Genome-fragment	NA	NA	0	1.07
SGW2D_1k141_355091||full	5089	No	Unclassified Virus	5	0	0	Not-determined	Genome-fragment	NA	NA	0	1.13
SGW2D_1k141_1543138||full	6840	No	Heunggongvirae	2	0	0	Not-determined	Genome-fragment	NA	NA	0	1.04
SGW2D_1k141_2050758||full	5215	No	Unclassified Virus	5	0	1	Not-determined	Genome-fragment	NA	NA	0	1.01
SGW2D_1k141_185991||full	5220	No	Unclassified Virus	1	0	0	Not-determined	Genome-fragment	NA	NA	0	1.13
SGW2D_1k141_1033408||full	15219	No	Unclassified Virus	6	1	0	Low-quality	Genome-fragment	24.84	HMM-based (lower-bound)	0	1.05
SGW2D_1k141_1543369||full	15044	No	Unclassified Virus	7	0	0	Not-determined	Genome-fragment	NA	NA	0	1.03
SGW2D_1k141_355931||full	14703	No	Unclassified Virus	12	0	0	Not-determined	Genome-fragment	NA	NA	0	1.01
SGW2D_1k141_865154||full	7277	No	[Kingdom]_Naldaviricetes	5	1	0	Low-quality	Genome-fragment	3.16	HMM-based (lower-bound)	0	1
SGW2D_2k141_633990||full	5880	No	Unclassified Virus	4	0	0	Not-determined	Genome-fragment	NA	NA	0	1.04
SGW2D_2k141_1253355||full	5063	No	Unclassified Virus	2	1	0	Low-quality	Genome-fragment	6.61	HMM-based (lower-bound)	0	1.06
SGW2D_2k141_324780||full	5671	No	Unclassified Virus	6	1	0	Low-quality	Genome-fragment	2.96	HMM-based (lower-bound)	0	1.02
SGW2D_2k141_324837||full	8742	No	Unclassified Virus	6	0	0	Not-determined	Genome-fragment	NA	NA	0	1.02
SGW2D_2k141_1097442||full	10529	No	Unclassified Virus	7	0	0	Not-determined	Genome-fragment	NA	NA	0	1.04
SGW2D_2k141_1562368||full	11118	No	Unclassified Virus	12	0	1	Not-determined	Genome-fragment	NA	NA	0	1
SGW2D_2k141_1097942||full	13223	No	Unclassified Virus	5	0	0	Not-determined	Genome-fragment	NA	NA	0	1.04
SGW2D_2k141_1098002||full	6807	No	Unclassified Virus	3	1	0	Low-quality	Genome-fragment	2.98	HMM-based (lower-bound)	0	1.03
SGW2D_2k141_1408090||full	7835	No	Unclassified Virus	2	0	1	Not-determined	Genome-fragment	NA	NA	0	1.11
SGW2D_2k141_1563108||full	6417	No	Heunggongvirae	7	0	7	Not-determined	Genome-fragment	NA	NA	0	1
SGW2D_2k141_1870773||full	8724	No	Heunggongvirae	6	0	1	Not-determined	Genome-fragment	NA	NA	0	1
SGW2D_2k141_1408665||full	6867	No	Bamfordvirae	6	0	0	Not-determined	Genome-fragment	NA	NA	0	1.02
SGW2D_2k141_1408968||full	5551	No	Unclassified Virus	3	0	0	Not-determined	Genome-fragment	NA	NA	0	1.05
SGW2D_2k141_1871329||full	5776	No	Unclassified Virus	3	0	0	Not-determined	Genome-fragment	NA	NA	0	1.11
SGW2D_2k141_171860||full	5858	No	Unclassified Virus	4	1	0	Low-quality	Genome-fragment	2.03	HMM-based (lower-bound)	0	1.05
SGW2D_2k141_171930||full	13070	No	Unclassified Virus	7	0	0	Not-determined	Genome-fragment	NA	NA	0	1.01
SGW2D_2k141_481964||full	9895	No	Unclassified Virus	7	0	0	Not-determined	Genome-fragment	NA	NA	0	1.03
SGW2D_2k141_327229||full	6581	No	Unclassified Virus	5	0	0	Not-determined	Genome-fragment	NA	NA	0	1.08
SGW2D_2k141_945948||full	5416	No	Unclassified Virus	4	0	0	Not-determined	Genome-fragment	NA	NA	0	1.04
SGW2D_3k141_553234||full	8181	No	Unclassified Virus	4	0	0	Not-determined	Genome-fragment	NA	NA	0	1.05
SGW2L_2k141_1676200||full	7646	No	Unclassified Virus	2	0	0	Not-determined	Genome-fragment	NA	NA	0	1.02
SGW2L_2k141_33893||full	5592	No	Unclassified Virus	4	0	0	Not-determined	Genome-fragment	NA	NA	0	1.11
SGW2L_2k141_853781||full	5947	No	Unclassified Virus	5	0	0	Not-determined	Genome-fragment	NA	NA	0	1.07
SGW2L_2k141_1541704||full	5156	No	Unclassified Virus	4	0	0	Not-determined	Genome-fragment	NA	NA	0	1.11
SGW2L_2k141_853817||full	8024	No	[Kingdom]_Naldaviricetes	1	0	0	Not-determined	Genome-fragment	NA	NA	0	1
SGW2L_2k141_579991||full	6882	No	Unclassified Virus	5	0	0	Not-determined	Genome-fragment	NA	NA	0	1.04
SGW2L_2k141_717299||full	11509	No	Unclassified Virus	5	0	0	Not-determined	Genome-fragment	NA	NA	0	1.05
SGW2L_2k141_444184||full	5659	No	Unclassified Virus	3	0	0	Not-determined	Genome-fragment	NA	NA	0	1.17
SGW2L_3k141_437167||full	5311	No	Unclassified Virus	8	0	0	Not-determined	Genome-fragment	NA	NA	0	1.04
SGW2L_3k141_1204640||full	7182	No	[Kingdom]_Polydnaviriformidae	5	0	0	Not-determined	Genome-fragment	NA	NA	0	1.02
SGW2L_3k141_320947||full	5401	No	Bamfordvirae	7	0	0	Not-determined	Genome-fragment	NA	NA	0	1.01
SGW2L_3k141_26408||full	9708	No	Unclassified Virus	3	1	0	Low-quality	Genome-fragment	5.67	HMM-based (lower-bound)	0	1.08
SGW2L_3k141_1443504||full	5442	No	Unclassified Virus	3	0	0	Not-determined	Genome-fragment	NA	NA	0	1.1
SGW2L_3k141_1443548||full	6324	No	Heunggongvirae	4	0	0	Not-determined	Genome-fragment	NA	NA	0	1
SGW2L_3k141_557413||full	8659	No	Unclassified Virus	7	0	0	Not-determined	Genome-fragment	NA	NA	0	1.04
SGW2L_3k141_1796415||full	6975	No	Bamfordvirae	5	0	1	Not-determined	Genome-fragment	NA	NA	0	1.08
SGW2L_3k141_1499785||full	5436	No	Unclassified Virus	4	0	0	Not-determined	Genome-fragment	NA	NA	0	1.06
SGW2L_3k141_207752||full	5321	No	Unclassified Virus	3	0	0	Not-determined	Genome-fragment	NA	NA	0	1.07
SGW2L_3k141_1029479||full	5144	No	Unclassified Virus	5	0	0	Not-determined	Genome-fragment	NA	NA	0	1.11
SGW2L_3k141_2088295||full	7183	No	Unclassified Virus	5	0	0	Not-determined	Genome-fragment	NA	NA	0	1.07
SGW2L_3k141_1618535||full	7891	No	Unclassified Virus	8	0	3	Not-determined	Genome-fragment	NA	NA	0	1.16
SGW2L_4k141_232808||full	9161	No	Unclassified Virus	6	0	0	Not-determined	Genome-fragment	NA	NA	0	1.06
SGW2L_4k141_535698||full	7299	No	Heunggongvirae	11	0	0	Not-determined	Genome-fragment	NA	NA	0	1.02
SGW2L_4k141_1290509||full	6274	No	Unclassified Virus	4	1	0	Low-quality	Genome-fragment	9.44	HMM-based (lower-bound)	0	1.04
SGW2L_4k141_688276||full	6175	No	Unclassified Virus	5	0	1	Not-determined	Genome-fragment	NA	NA	0	1.09
SGW2L_1k141_554509||full	5623	No	Unclassified Virus	3	0	0	Not-determined	Genome-fragment	NA	NA	0	1.13
SGW2L_1k141_1549660||full	6470	No	Unclassified Virus	6	0	0	Not-determined	Genome-fragment	NA	NA	0	1.15
SGW2L_1k141_437066||full	5111	No	Unclassified Virus	5	1	0	Low-quality	Genome-fragment	2.17	HMM-based (lower-bound)	0	1.1
SGW2L_1k141_2076956||full	6874	No	Unclassified Virus	4	0	0	Not-determined	Genome-fragment	NA	NA	0	1.18
SGW2L_1k141_495371||full	5505	No	Unclassified Virus	4	0	0	Not-determined	Genome-fragment	NA	NA	0	1.47
SGW2L_1k141_1726604||full	5858	No	Heunggongvirae	3	0	0	Not-determined	Genome-fragment	NA	NA	0	1
SGW2L_1k141_965612||full	9494	No	Heunggongvirae	2	0	1	Low-quality	Genome-fragment	6.19	AAI-based (medium-confidence)	0	1.02
SGW2L_1k141_1082236||full	9213	No	Unclassified Virus	8	0	0	Not-determined	Genome-fragment	NA	NA	0	1.02
SGW2L_1k141_1843034||full	7130	No	Unclassified Virus	7	0	0	Not-determined	Genome-fragment	NA	NA	0	1.05
SGW2L_1k141_262071||full	11839	No	Unclassified Virus	10	0	0	Not-determined	Genome-fragment	NA	NA	0	1.13
SGW2L_1k141_1492912||full	11289	No	Unclassified Virus	6	0	1	Not-determined	Genome-fragment	NA	NA	0	1.02
SGW2L_1k141_1493050||full	5948	No	Unclassified Virus	6	0	0	Not-determined	Genome-fragment	NA	NA	0	1.13
SGW2L_1k141_1259499||full	5122	No	Unclassified Virus	2	0	1	Not-determined	Genome-fragment	NA	NA	0	1.2
SGW2L_2k141_1309201||full	35837	No	Bamfordvirae	20	0	1	Not-determined	Genome-fragment	NA	NA	0	1
SGW2L_2k141_1170461||full	5753	No	Unclassified Virus	6	0	0	Not-determined	Genome-fragment	NA	NA	0	1.09
SGW2L_2k141_1170909||full	6700	No	Unclassified Virus	3	1	0	Low-quality	Genome-fragment	4.28	HMM-based (lower-bound)	0	1
SGW2L_2k141_1035237||full	6422	No	Unclassified Virus	7	0	0	Not-determined	Genome-fragment	NA	NA	0	1
SGW2L_2k141_1310746||full	17468	No	Unclassified Virus	7	1	0	Low-quality	Genome-fragment	8.83	HMM-based (lower-bound)	0	1.02
SGW2L_2k141_73835||full	16301	No	Unclassified Virus	11	0	0	Not-determined	Genome-fragment	NA	NA	0	1.02
SGW2L_2k141_350072||full	6404	No	Unclassified Virus	3	0	0	Not-determined	Genome-fragment	NA	NA	0	1
SGW2L_2k141_1311251||full	6863	No	Unclassified Virus	4	0	0	Not-determined	Genome-fragment	NA	NA	0	1.06
SGW2L_2k141_1716784||full	5737	No	Unclassified Virus	3	0	0	Not-determined	Genome-fragment	NA	NA	0	1.12
SGW2L_2k141_207861||full	8458	No	Unclassified Virus	5	0	0	Not-determined	Genome-fragment	NA	NA	0	1.01
SGW2L_2k141_208395||full	8002	No	Unclassified Virus	5	0	0	Not-determined	Genome-fragment	NA	NA	0	1.14
SGW2L_4k141_574702||full	7618	No	Unclassified Virus	8	0	0	Not-determined	Genome-fragment	NA	NA	0	1.02
SGW2L_4k141_1633887||full	6668	No	Unclassified Virus	4	0	0	Not-determined	Genome-fragment	NA	NA	0	1.12
SGW2L_4k141_1934622||full	6422	No	Unclassified Virus	6	1	0	Low-quality	Genome-fragment	2.85	HMM-based (lower-bound)	0	1.12
SGW2L_4k141_426444||full	6824	No	Unclassified Virus	3	0	2	Not-determined	Genome-fragment	NA	NA	0	1.01
SGW2L_4k141_1785762||full	10341	No	Unclassified Virus	6	0	0	Not-determined	Genome-fragment	NA	NA	0	1.01
SGW2L_4k141_1938399||full	5830	No	Heunggongvirae	3	0	0	Not-determined	Genome-fragment	NA	NA	0	1.01
SGW2L_4k141_1638823||full	13737	No	Unclassified Virus	6	0	0	Not-determined	Genome-fragment	NA	NA	0	1.01
SGW2L_4k141_1188941||full	6019	No	Unclassified Virus	3	0	1	Not-determined	Genome-fragment	NA	NA	0	1.1
SGW1L_4k141_1720680	6959	No	Pararnavirae	2	0	0	Not-determined	Genome-fragment	NA	NA	0	1.02
SGW1L_4k141_1899641	5916	No	[Kingdom]_Polydnaviriformidae	11	0	0	Not-determined	Genome-fragment	NA	NA	0	1
SGW1L_4k141_1899946	5364	No	Unclassified Virus	7	2	0	Medium-quality	Genome-fragment	50.01	HMM-based (lower-bound)	0	1.01
SGW1L_4k141_283402	10608	No	Unclassified Virus	5	0	0	Not-determined	Genome-fragment	NA	NA	0	1.22
SGW1L_4k141_101405	10091	No	Unclassified Virus	25	0	0	Not-determined	Genome-fragment	NA	NA	0	1
SGW1L_4k141_645666	7566	No	Heunggongvirae	7	1	0	Low-quality	Genome-fragment	5.68	AAI-based (medium-confidence)	0	1.04
SGW2D_3k141_720214||full	6545	No	Heunggongvirae	9	1	0	Low-quality	Genome-fragment	12.55	HMM-based (lower-bound)	0	1
SGW2D_3k141_1378242||full	6396	No	Unclassified Virus	5	0	0	Not-determined	Genome-fragment	NA	NA	0	1.05
SGW2D_3k141_1247480||full	12369	No	Heunggongvirae	13	1	1	Low-quality	Genome-fragment	3.91	HMM-based (lower-bound)	0	1
SGW2D_3k141_456672||full	6166	No	Unclassified Virus	6	0	0	Not-determined	Genome-fragment	NA	NA	0	1.07
SGW2D_3k141_197348||full	7179	No	Unclassified Virus	7	0	1	Not-determined	Genome-fragment	NA	NA	0	1
SGW2D_3k141_592351||full	110448	Yes	Heunggongvirae	92	5	65	Low-quality	Genome-fragment	20.33	HMM-based (lower-bound)	89.16	1
SGW2D_3k141_986081||full	9549	No	Unclassified Virus	7	0	0	Not-determined	Genome-fragment	NA	NA	0	1.09
SGW2L_1k141_1086610||full	17814	No	Unclassified Virus	6	0	0	Not-determined	Genome-fragment	NA	NA	0	1.06
SGW2L_1k141_1087009||full	6865	No	Unclassified Virus	6	0	0	Not-determined	Genome-fragment	NA	NA	0	1.15
SGW2L_1k141_30688||full	6629	No	Unclassified Virus	6	0	0	Not-determined	Genome-fragment	NA	NA	0	1.11
SGW2L_1k141_851387||full	5251	No	Unclassified Virus	2	0	0	Not-determined	Genome-fragment	NA	NA	0	1.08
SGW2L_1k141_1497026||full	8061	No	Unclassified Virus	3	0	0	Not-determined	Genome-fragment	NA	NA	0	1.05
SGW2L_1k141_1438051||full	7488	No	Unclassified Virus	4	0	0	Not-determined	Genome-fragment	NA	NA	0	1.06
SGW2L_1k141_151808||full	10870	No	Unclassified Virus	8	0	1	Not-determined	Genome-fragment	NA	NA	0	1
SGW2L_1k141_1087972||full	10768	No	Unclassified Virus	6	0	0	Not-determined	Genome-fragment	NA	NA	0	1.03
SGW1L_1k141_335815||full	12865	No	Unclassified Virus	7	0	0	Not-determined	Genome-fragment	NA	NA	0	1.05
SGW1L_1k141_32630||full	14109	No	Unclassified Virus	9	1	0	Low-quality	Genome-fragment	9.56	HMM-based (lower-bound)	0	1.06
SGW1L_1k141_785955||full	7389	No	Unclassified Virus	9	0	0	Not-determined	Genome-fragment	NA	NA	0	1.02
SGW1L_1k141_186876||full	6162	No	Unclassified Virus	6	0	0	Not-determined	Genome-fragment	NA	NA	0	1.05
SGW1L_1k141_188282||full	12313	No	Unclassified Virus	9	0	0	Not-determined	Genome-fragment	NA	NA	0	1.08
SGW1L_1k141_1838619||full	7886	No	Unclassified Virus	4	0	0	Not-determined	Genome-fragment	NA	NA	0	1.1
SGW1L_1k141_1385752||full	12131	No	Unclassified Virus	5	0	0	Not-determined	Genome-fragment	NA	NA	0	1.05
SGW1L_1k141_35335||full	7569	No	[Kingdom]_Naldaviricetes	3	1	0	Low-quality	Genome-fragment	4.84	HMM-based (lower-bound)	0	1.1
SGW1L_1k141_338596||full	5639	No	Unclassified Virus	7	1	0	Low-quality	Genome-fragment	2.51	HMM-based (lower-bound)	0	1.03
SGW1L_1k141_941098||full	6930	No	Unclassified Virus	4	0	0	Not-determined	Genome-fragment	NA	NA	0	1.09
SGW1L_1k141_339463||full	6191	No	Unclassified Virus	4	0	0	Not-determined	Genome-fragment	NA	NA	0	1.07
SGW1L_1k141_1530088||full	14986	No	Unclassified Virus	7	0	1	Not-determined	Genome-fragment	NA	NA	0	1.04
SGW1L_3k141_1380999||full	8867	No	Unclassified Virus	1	1	0	Low-quality	Genome-fragment	19.59	HMM-based (lower-bound)	0	1.09
SGW1L_3k141_2035152||full	7315	No	Unclassified Virus	1	0	0	Not-determined	Genome-fragment	NA	NA	0	1.06
SGW1L_3k141_705233||full	5068	No	Unclassified Virus	6	0	0	Not-determined	Genome-fragment	NA	NA	0	1.04
SGW1L_3k141_1710261||full	8430	No	Unclassified Virus	4	0	0	Not-determined	Genome-fragment	NA	NA	0	1.12
SGW1L_3k141_73907||full	7673	No	Unclassified Virus	7	0	0	Not-determined	Genome-fragment	NA	NA	0	1.02
SGW1L_3k141_895695||full	11545	No	Unclassified Virus	5	0	0	Not-determined	Genome-fragment	NA	NA	0	1.09
SGW1L_3k141_1874956||full	10756	No	Unclassified Virus	6	0	0	Not-determined	Genome-fragment	NA	NA	0	1.11
SGW1L_3k141_1054495||full	8289	No	Unclassified Virus	8	1	0	Medium-quality	Genome-fragment	77.28	HMM-based (lower-bound)	0	1.01
SGW1L_3k141_1553376||full	9662	No	Unclassified Virus	5	0	0	Not-determined	Genome-fragment	NA	NA	0	1.03
SGW1L_3k141_568707||full	11329	No	Heunggongvirae	12	1	1	Low-quality	Genome-fragment	5.05	HMM-based (lower-bound)	0	1
SGW1L_3k141_1055330||full	5653	No	Bamfordvirae	9	0	0	Not-determined	Genome-fragment	NA	NA	0	1.03
SGW1L_3k141_1876568||full	17412	No	Unclassified Virus	11	0	0	Not-determined	Genome-fragment	NA	NA	0	1.03
SGW1L_3k141_2048391	5391	No	Unclassified Virus	1	0	0	Not-determined	Genome-fragment	NA	NA	0	1.07
SGW1L_3k141_908477	5490	No	Unclassified Virus	4	0	0	Not-determined	Genome-fragment	NA	NA	0	1.03
SGW1L_3k141_1569057	5214	No	Heunggongvirae	8	2	0	Low-quality	Genome-fragment	8.57	AAI-based (medium-confidence)	0	1
SGW1L_3k141_223733	8725	No	Unclassified Virus	6	0	0	Not-determined	Genome-fragment	NA	NA	0	1.03
SGW1L_3k141_90915	11758	No	Heunggongvirae	14	6	0	Low-quality	Genome-fragment	15.87	AAI-based (high-confidence)	0	1
SGW1L_3k141_225112	6061	No	Heunggongvirae	8	3	0	Low-quality	Genome-fragment	8.81	HMM-based (lower-bound)	0	1
SGW1L_3k141_1891642	6201	No	Heunggongvirae	1	1	0	Low-quality	Genome-fragment	5.45	AAI-based (medium-confidence)	0	1
SGW1L_3k141_2053681	5552	No	Unclassified Virus	2	0	0	Not-determined	Genome-fragment	NA	NA	0	1.06
SGW1L_3k141_914102	6122	No	Unclassified Virus	2	0	0	Not-determined	Genome-fragment	NA	NA	0	1.15
SGW1L_3k141_225940	10799	No	Heunggongvirae	7	6	0	Low-quality	Genome-fragment	14.91	AAI-based (medium-confidence)	0	1
SGW1L_3k141_1242557	5609	No	Unclassified Virus	1	0	0	Not-determined	Genome-fragment	NA	NA	0	1.14
SGW1L_3k141_1575004	9045	No	Heunggongvirae	14	5	0	Low-quality	Genome-fragment	8.69	AAI-based (high-confidence)	0	1
SGW1L_3k141_1730185	7786	No	Heunggongvirae	17	4	0	Low-quality	Genome-fragment	4.31	AAI-based (medium-confidence)	0	1
SGW1L_3k141_1073801	16812	No	Heunggongvirae	13	0	5	Low-quality	Genome-fragment	7.18	AAI-based (medium-confidence)	0	1
SGW1L_3k141_1577611	9970	No	Heunggongvirae	21	1	0	Low-quality	Genome-fragment	5.92	HMM-based (lower-bound)	0	1
SGW1L_5k141_1710546	7108	No	Heunggongvirae	9	3	0	Low-quality	Genome-fragment	15.27	AAI-based (high-confidence)	0	1
SGW1L_5k141_2016861	5210	No	Heunggongvirae	15	7	0	Low-quality	Genome-fragment	6.72	HMM-based (lower-bound)	0	1
SGW1L_5k141_150674	5991	No	Heunggongvirae	6	2	0	Low-quality	Genome-fragment	14.06	AAI-based (medium-confidence)	0	1
SGW1L_5k141_2021388	6620	No	Loebvirae	10	3	0	Medium-quality	Genome-fragment	55.7	HMM-based (lower-bound)	0	1.02
SGW1L_5k141_2021407	5142	No	Unclassified Virus	8	1	0	Complete	High-quality	100	DTR (high-confidence)	0	1.02
SGW1L_3k141_1144780	5932	No	Unclassified Virus	9	2	0	Medium-quality	Genome-fragment	55.3	HMM-based (lower-bound)	0	1.01
SGW1L_3k141_1144798	19215	No	Unclassified Virus	3	0	0	Not-determined	Genome-fragment	NA	NA	0	1.02
SGW1L_3k141_982130	5024	No	Heunggongvirae	13	2	0	Low-quality	Genome-fragment	5.63	HMM-based (lower-bound)	0	1
SGW1L_3k141_1634394	5445	No	Unclassified Virus	4	0	0	Not-determined	Genome-fragment	NA	NA	0	1.21
SGW1L_3k141_1960658	14778	No	Heunggongvirae	20	7	0	Low-quality	Genome-fragment	19.93	AAI-based (medium-confidence)	0	1
SGW1L_3k141_5722	6762	No	Heunggongvirae	9	3	0	Low-quality	Genome-fragment	15.52	AAI-based (high-confidence)	0	1
SGW1L_3k141_332619	7686	No	Unclassified Virus	7	0	0	Not-determined	Genome-fragment	NA	NA	0	1.07
SGW1L_3k141_7318	6777	No	Heunggongvirae	9	3	0	Low-quality	Genome-fragment	9.23	AAI-based (medium-confidence)	0	1
SGW1L_3k141_1311377	5994	No	Pararnavirae	1	0	0	Not-determined	Genome-fragment	NA	NA	0	1.02
SGW1L_3k141_443597	19589	No	Heunggongvirae	48	2	0	Low-quality	Genome-fragment	6.1	HMM-based (lower-bound)	0	1
SGW1L_3k141_607303	6919	No	Heunggongvirae	19	5	0	Low-quality	Genome-fragment	7.47	HMM-based (lower-bound)	0	1
SGW1L_3k141_1267088	7419	No	Heunggongvirae	9	1	0	Low-quality	Genome-fragment	17.03	AAI-based (high-confidence)	0	1
SGW1L_3k141_2078903	9220	No	Heunggongvirae	21	7	0	Low-quality	Genome-fragment	21.8	AAI-based (medium-confidence)	0	1
SGW1L_3k141_938720	22751	No	Heunggongvirae	37	0	0	Not-determined	Genome-fragment	NA	NA	0	1
SGW1L_3k141_735584	5661	No	Unclassified Virus	4	0	0	Not-determined	Genome-fragment	NA	NA	0	1.06
SGW1L_3k141_117589	7188	No	Unclassified Virus	4	1	0	High-quality	High-quality	100	AAI-based (high-confidence)	0	1.02
SGW1L_3k141_1756855	5105	No	Unclassified Virus	10	0	0	Not-determined	Genome-fragment	NA	NA	0	1.01
SGW1L_3k141_1606466	41765	No	Heunggongvirae	48	15	0	Medium-quality	Genome-fragment	77.95	HMM-based (lower-bound)	0	1
SGW1L_3k141_242814	20539	No	Heunggongvirae	20	1	3	Low-quality	Genome-fragment	16.48	HMM-based (lower-bound)	0	1
SGW1L_3k141_1429257	7148	No	Heunggongvirae	7	6	0	Low-quality	Genome-fragment	14.83	AAI-based (high-confidence)	0	1
SGW2D_3k141_233493	8125	No	Heunggongvirae	12	3	1	Low-quality	Genome-fragment	2.84	HMM-based (lower-bound)	0	1
SGW2D_3k141_100162	5226	No	Unclassified Virus	2	0	0	Not-determined	Genome-fragment	NA	NA	0	1.07
SGW2D_3k141_1156485	6254	No	Unclassified Virus	5	0	0	Not-determined	Genome-fragment	NA	NA	0	1.06
SGW2D_3k141_492847	13490	No	Heunggongvirae	24	11	0	Low-quality	Genome-fragment	28.46	AAI-based (high-confidence)	0	1
SGW2D_3k141_631413	5880	No	Heunggongvirae	14	4	0	Low-quality	Genome-fragment	2.32	AAI-based (high-confidence)	0	1
SGW2D_3k141_631774	7319	No	Heunggongvirae	10	6	0	Low-quality	Genome-fragment	14.4	AAI-based (medium-confidence)	0	1
SGW2D_3k141_1287545	6821	No	Heunggongvirae	13	4	0	Low-quality	Genome-fragment	14.58	AAI-based (high-confidence)	0	1
SGW2D_3k141_494449	6293	No	Unclassified Virus	4	0	0	Not-determined	Genome-fragment	NA	NA	0	1.1
SGW2D_3k141_1026424	13344	No	Heunggongvirae	22	10	0	Low-quality	Genome-fragment	28.94	AAI-based (high-confidence)	0	1
SGW2D_3k141_762972	6421	No	Heunggongvirae	7	2	0	Low-quality	Genome-fragment	4.23	AAI-based (medium-confidence)	0	1
SGW2D_3k141_1421572	7693	No	Unclassified Virus	6	0	1	Not-determined	Genome-fragment	NA	NA	0	1.03
SGW2D_3k141_1160693	5740	No	Heunggongvirae	12	4	0	Low-quality	Genome-fragment	2.94	HMM-based (lower-bound)	0	1
SGW2D_3k141_370405	17827	No	Heunggongvirae	27	2	0	Low-quality	Genome-fragment	18.39	HMM-based (lower-bound)	0	1
SGW2D_3k141_1290680	8629	No	Bamfordvirae	2	0	0	Not-determined	Genome-fragment	NA	NA	0	1
SGW2D_3k141_899328	5223	No	Heunggongvirae	11	4	0	Low-quality	Genome-fragment	4.94	HMM-based (lower-bound)	0	1
SGW2D_3k141_106769	6232	No	Unclassified Virus	3	1	0	High-quality	High-quality	92.82	AAI-based (high-confidence)	0	1.07
SGW2L_5k141_184820||full	5167	No	Unclassified Virus	6	0	0	Not-determined	Genome-fragment	NA	NA	0	1
SGW2L_5k141_833068||full	16834	No	Heunggongvirae	5	0	0	Not-determined	Genome-fragment	NA	NA	0	1.04
SGW2L_5k141_513326||full	12050	No	Unclassified Virus	2	0	0	Not-determined	Genome-fragment	NA	NA	0	1.11
SGW2L_5k141_185750||full	8252	No	Unclassified Virus	8	0	0	Not-determined	Genome-fragment	NA	NA	0	1.04
SGW2L_5k141_27747||full	7828	No	Unclassified Virus	5	0	0	Not-determined	Genome-fragment	NA	NA	0	1.02
SGW2L_5k141_27905||full	5355	No	Unclassified Virus	6	0	0	Not-determined	Genome-fragment	NA	NA	0	1.09
SGW1L_3k141_1149208	5078	No	Pararnavirae	2	1	0	High-quality	High-quality	100	AAI-based (high-confidence)	0	1.03
SGW1L_3k141_8702	77940	No	Heunggongvirae	148	5	2	Low-quality	Genome-fragment	40.07	HMM-based (lower-bound)	0	1
SGW1L_3k141_1313320	5216	No	Bamfordvirae	2	0	0	Not-determined	Genome-fragment	NA	NA	0	1
SGW1L_3k141_659037	14769	No	Heunggongvirae	28	1	0	Low-quality	Genome-fragment	2.82	HMM-based (lower-bound)	0	1
SGW1L_3k141_660395	34493	No	Heunggongvirae	26	14	0	Low-quality	Genome-fragment	46.26	AAI-based (medium-confidence)	0	1
SGW1L_3k141_828274	8991	No	Unclassified Virus	1	0	0	Not-determined	Genome-fragment	NA	NA	0	1.04
SGW1L_3k141_501357	39755	No	Heunggongvirae	69	0	2	Not-determined	Genome-fragment	NA	NA	0	1.01
SGW1L_3k141_828514	14817	No	Heunggongvirae	29	10	0	Low-quality	Genome-fragment	34.86	AAI-based (medium-confidence)	0	1
SGW1L_3k141_1479684	5666	No	Unclassified Virus	3	1	0	Low-quality	Genome-fragment	2.38	HMM-based (lower-bound)	0	1.17
SGW1L_3k141_12470	7263	No	Heunggongvirae	16	4	0	Low-quality	Genome-fragment	17.02	AAI-based (high-confidence)	0	1
SGW1L_3k141_721042	5261	No	Heunggongvirae	6	0	0	Low-quality	Genome-fragment	11.2	AAI-based (medium-confidence)	0	1
SGW1L_3k141_1732534	6253	No	Heunggongvirae	12	7	0	Low-quality	Genome-fragment	14.01	AAI-based (medium-confidence)	0	1
SGW1L_3k141_1733051	9263	No	Heunggongvirae	11	9	0	Low-quality	Genome-fragment	20.99	AAI-based (high-confidence)	0	1
SGW2D_4k141_505082	7430	No	Unclassified Virus	2	0	0	Not-determined	Genome-fragment	NA	NA	0	1
SGW2L_3k141_1976217	5859	No	Unclassified Virus	3	0	0	Not-determined	Genome-fragment	NA	NA	0	1.1
SGW2L_3k141_1274510	8692	No	Unclassified Virus	3	0	0	Not-determined	Genome-fragment	NA	NA	0	1.09
SGW2L_3k141_1333662	5578	No	Unclassified Virus	2	0	0	Not-determined	Genome-fragment	NA	NA	0	1.33
SGW2L_3k141_624431	7486	No	Unclassified Virus	6	2	0	Medium-quality	Genome-fragment	69.79	HMM-based (lower-bound)	0	1.02
SGW2L_3k141_1101083	7569	No	Unclassified Virus	1	0	0	Not-determined	Genome-fragment	NA	NA	0	1.02
SGW2L_3k141_571378	16774	No	Heunggongvirae	29	10	0	Low-quality	Genome-fragment	47.43	AAI-based (medium-confidence)	0	1
SGW1L_1k141_1096653||full	6438	No	Unclassified Virus	3	0	0	Not-determined	Genome-fragment	NA	NA	0	1.12
SGW1L_1k141_346323||full	8217	No	Unclassified Virus	3	0	0	Not-determined	Genome-fragment	NA	NA	0	1.03
SGW1L_1k141_1847272||full	10514	No	Unclassified Virus	4	0	0	Not-determined	Genome-fragment	NA	NA	0	1.03
SGW1L_1k141_485099||full	5436	No	Unclassified Virus	5	0	0	Not-determined	Genome-fragment	NA	NA	0	1.05
SGW2D_3k141_1351632||full	11561	No	Heunggongvirae	14	0	1	Not-determined	Genome-fragment	NA	NA	0	1
SGW2D_3k141_301095||full	14884	No	Heunggongvirae	17	1	2	Low-quality	Genome-fragment	3.92	HMM-based (lower-bound)	0	1
SGW2D_3k141_1352639||full	5212	No	Unclassified Virus	5	0	0	Not-determined	Genome-fragment	NA	NA	0	1.04
SGW2D_4k141_1288816||full	9162	No	Bamfordvirae	10	0	0	Not-determined	Genome-fragment	NA	NA	0	1.01
SGW2D_4k141_1901444||full	8194	No	Unclassified Virus	6	0	0	Not-determined	Genome-fragment	NA	NA	0	1.08
SGW2D_4k141_372199||full	6398	No	Unclassified Virus	4	0	0	Not-determined	Genome-fragment	NA	NA	0	1.02
SGW2D_4k141_1446193||full	9821	No	Unclassified Virus	7	0	0	Not-determined	Genome-fragment	NA	NA	0	1.09
SGW2D_4k141_1142039||full	5006	No	Unclassified Virus	5	1	0	Low-quality	Genome-fragment	0.24	HMM-based (lower-bound)	0	1.15
SGW2D_4k141_1597606||full	8362	No	Unclassified Virus	3	1	0	Low-quality	Genome-fragment	0.67	HMM-based (lower-bound)	0	1.05
SGW2D_4k141_1291542||full	25082	No	Unclassified Virus	9	0	0	Not-determined	Genome-fragment	NA	NA	0	1.02
SGW2D_4k141_1599749||full	6699	No	Unclassified Virus	6	0	0	Not-determined	Genome-fragment	NA	NA	0	1
SGW2D_4k141_1449384||full	5410	No	Unclassified Virus	4	0	2	Not-determined	Genome-fragment	NA	NA	0	1.04
SGW2D_4k141_1600864||full	7715	No	Unclassified Virus	5	0	1	Not-determined	Genome-fragment	NA	NA	0	1.12
SGW2D_4k141_1906029||full	10434	No	Unclassified Virus	9	0	0	Not-determined	Genome-fragment	NA	NA	0	1.07
SGW2D_4k141_837962||full	23460	No	Unclassified Virus	18	1	0	Low-quality	Genome-fragment	20.88	HMM-based (lower-bound)	0	1.05
SGW2D_4k141_223358||full	5054	No	Unclassified Virus	4	0	0	Not-determined	Genome-fragment	NA	NA	0	1.12
SGW2L_1k141_1142298||full	14667	No	Unclassified Virus	20	0	0	Not-determined	Genome-fragment	NA	NA	0	1.01
SGW2L_1k141_1142359||full	5948	No	Bamfordvirae	6	0	0	Not-determined	Genome-fragment	NA	NA	0	1
SGW2L_1k141_2079200||full	9147	No	Unclassified Virus	7	0	0	Not-determined	Genome-fragment	NA	NA	0	1.08
SGW2L_1k141_616572||full	8882	No	[Kingdom]_Polydnaviriformidae	10	0	0	Not-determined	Genome-fragment	NA	NA	0	1
SGW1L_4k141_1977989	5384	No	Heunggongvirae	9	4	0	Low-quality	Genome-fragment	12	AAI-based (high-confidence)	0	1
SGW1L_5k141_867575	12766	No	Bamfordvirae	15	2	0	Low-quality	Genome-fragment	5.84	HMM-based (lower-bound)	0	1
SGW1L_5k141_1496179	6053	No	Unclassified Virus	5	0	0	Not-determined	Genome-fragment	NA	NA	0	1.05
SGW1L_5k141_718101	5364	No	Unclassified Virus	1	0	0	Not-determined	Genome-fragment	NA	NA	0	1.03
SGW1L_5k141_719797	16294	No	Heunggongvirae	26	13	0	Low-quality	Genome-fragment	34.51	AAI-based (medium-confidence)	0	1
SGW1L_5k141_562910	8017	No	Unclassified Virus	13	2	0	Medium-quality	Genome-fragment	74.74	HMM-based (lower-bound)	0	1
SGW1L_5k141_405115	12562	No	Heunggongvirae	23	10	0	Low-quality	Genome-fragment	29.05	AAI-based (medium-confidence)	0	1
SGW1L_5k141_1809435	5846	No	Unclassified Virus	10	1	0	Medium-quality	Genome-fragment	54.5	HMM-based (lower-bound)	0	1
SGW1L_5k141_1652476	5018	No	Unclassified Virus	2	0	0	Not-determined	Genome-fragment	NA	NA	0	1.35
SGW1L_5k141_408636	31600	No	Heunggongvirae	60	17	0	Medium-quality	Genome-fragment	57.84	HMM-based (lower-bound)	0	1
SGW1L_5k141_1194402	6663	No	Heunggongvirae	13	2	0	Low-quality	Genome-fragment	4.36	HMM-based (lower-bound)	0	1
SGW1L_5k141_98854	5136	No	Unclassified Virus	2	0	0	Not-determined	Genome-fragment	NA	NA	0	1.13
SGW1L_5k141_255622	5092	No	Heunggongvirae	11	5	0	Low-quality	Genome-fragment	12.46	AAI-based (high-confidence)	0	1
SGW1L_5k141_571017	5764	No	Unclassified Virus	3	0	2	Not-determined	Genome-fragment	NA	NA	0	1.04
SGW2D_3k141_1699603||full	5800	No	Unclassified Virus	4	1	0	Low-quality	Genome-fragment	0.48	HMM-based (lower-bound)	0	1
SGW2D_4k141_1307381||full	13762	No	Heunggongvirae	3	0	0	Low-quality	Genome-fragment	10.2	AAI-based (medium-confidence)	0	1.01
SGW2D_4k141_702832||full	6861	No	Unclassified Virus	7	0	0	Not-determined	Genome-fragment	NA	NA	0	1.13
SGW2D_4k141_1616167||full	7594	No	Unclassified Virus	6	0	0	Not-determined	Genome-fragment	NA	NA	0	1.04
SGW2D_4k141_1161586||full	5090	No	Unclassified Virus	3	0	0	Not-determined	Genome-fragment	NA	NA	0	1.14
SGW2D_4k141_237613||full	6374	No	Unclassified Virus	5	0	0	Not-determined	Genome-fragment	NA	NA	0	1.02
SGW2D_4k141_855979||full	6912	No	Unclassified Virus	5	0	0	Not-determined	Genome-fragment	NA	NA	0	1.12
SGW2D_4k141_1772899||full	5216	No	Unclassified Virus	5	0	0	Not-determined	Genome-fragment	NA	NA	0	1.15
SGW2D_4k141_1310983||full	5990	No	Heunggongvirae	4	1	0	Low-quality	Genome-fragment	3.03	HMM-based (lower-bound)	0	1
SGW2D_4k141_240178||full	5766	No	Unclassified Virus	6	0	0	Not-determined	Genome-fragment	NA	NA	0	1.14
SGW2D_4k141_1621007||full	5086	No	Unclassified Virus	3	0	0	Not-determined	Genome-fragment	NA	NA	0	1
SGW2D_4k141_88770||full	8008	No	Heunggongvirae	4	0	0	Not-determined	Genome-fragment	NA	NA	0	1
SGW2D_4k141_709285||full	6064	No	Unclassified Virus	2	0	0	Not-determined	Genome-fragment	NA	NA	0	1.09
SGW2D_4k141_396821||full	7087	No	Unclassified Virus	3	0	0	Not-determined	Genome-fragment	NA	NA	0	1.17
SGW2L_1k141_682478||full	7162	No	Unclassified Virus	7	1	0	Low-quality	Genome-fragment	5.83	HMM-based (lower-bound)	0	1.18
SGW2L_1k141_1269902||full	12873	No	Unclassified Virus	2	1	0	Low-quality	Genome-fragment	21.38	HMM-based (lower-bound)	0	1.06
SGW2D_1k141_203528||full	6585	No	Heunggongvirae	3	0	0	Low-quality	Genome-fragment	15.82	AAI-based (medium-confidence)	0	1.05
SGW2D_1k141_1730007||full	6199	No	Bamfordvirae	5	0	2	Not-determined	Genome-fragment	NA	NA	0	1
SGW2D_1k141_1730476||full	6360	No	Unclassified Virus	6	0	0	Not-determined	Genome-fragment	NA	NA	0	1.04
SGW2D_1k141_2069519||full	13596	No	Unclassified Virus	3	0	0	Not-determined	Genome-fragment	NA	NA	0	1.05
SGW2D_2k141_826323||full	6396	No	Unclassified Virus	5	1	0	Low-quality	Genome-fragment	4.09	HMM-based (lower-bound)	0	1.08
SGW2D_2k141_518695||full	7644	No	Unclassified Virus	1	1	0	Low-quality	Genome-fragment	12.48	HMM-based (lower-bound)	0	1.09
SGW2D_2k141_52889||full	8056	No	Unclassified Virus	3	0	0	Not-determined	Genome-fragment	NA	NA	0	1.06
SGW2D_2k141_1294293||full	16536	No	Unclassified Virus	11	0	0	Not-determined	Genome-fragment	NA	NA	0	1.08
SGW2D_2k141_675849||full	11902	No	Unclassified Virus	5	0	0	Not-determined	Genome-fragment	NA	NA	0	1.05
SGW2D_2k141_55297||full	5723	No	Heunggongvirae	3	0	0	Low-quality	Genome-fragment	3.88	AAI-based (medium-confidence)	0	1
SGW2D_2k141_1759277||full	10291	No	Unclassified Virus	4	0	0	Not-determined	Genome-fragment	NA	NA	0	1.03
SGW2D_2k141_830708||full	6533	No	Unclassified Virus	7	0	0	Not-determined	Genome-fragment	NA	NA	0	1.03
SGW1L_3k141_1517469	7336	No	Heunggongvirae	12	1	0	Low-quality	Genome-fragment	6.65	AAI-based (medium-confidence)	0	1
SGW1L_5k141_1437695	7049	No	Unclassified Virus	1	0	0	Not-determined	Genome-fragment	NA	NA	0	1.2
SGW1L_5k141_1592324	6747	No	Unclassified Virus	3	0	0	Not-determined	Genome-fragment	NA	NA	0	1.12
SGW1L_5k141_191309	8019	No	Unclassified Virus	4	0	0	Not-determined	Genome-fragment	NA	NA	0	1
SGW1L_5k141_35422	5960	No	Unclassified Virus	7	1	0	Medium-quality	Genome-fragment	55.56	HMM-based (lower-bound)	0	1
SGW1L_5k141_1438811	5525	No	Heunggongvirae	9	2	0	Low-quality	Genome-fragment	1.8	HMM-based (lower-bound)	0	1
SGW1L_5k141_1749744	5820	No	Unclassified Virus	8	1	0	Medium-quality	Genome-fragment	54.26	HMM-based (lower-bound)	0	1
SGW1L_5k141_504880	6631	No	Heunggongvirae	12	3	0	Low-quality	Genome-fragment	3.92	AAI-based (high-confidence)	0	1
SGW1L_5k141_1439487	6407	No	Pararnavirae	7	0	0	Not-determined	Genome-fragment	NA	NA	0	1.01
SGW1L_5k141_1593608	5831	No	Pararnavirae	5	1	0	Medium-quality	Genome-fragment	54.36	HMM-based (lower-bound)	0	1
SGW1L_5k141_1439819	5073	No	Unclassified Virus	5	0	0	Not-determined	Genome-fragment	NA	NA	0	1.01
SGW1L_5k141_1127248	8493	No	[Kingdom]_Naldaviricetes	1	0	0	Not-determined	Genome-fragment	NA	NA	0	1.03
SGW1L_5k141_349295	9546	No	Heunggongvirae	15	4	0	Low-quality	Genome-fragment	7.24	AAI-based (high-confidence)	0	1
SGW1L_5k141_661988	14054	No	Pararnavirae	3	0	0	Not-determined	Genome-fragment	NA	NA	0	1
SGW1L_5k141_1442071	6775	No	Unclassified Virus	3	0	0	Not-determined	Genome-fragment	NA	NA	0	1.08
SGW1L_5k141_507673	13764	No	Unclassified Virus	8	1	0	Low-quality	Genome-fragment	23.15	HMM-based (lower-bound)	0	1.08
SGW1L_5k141_663413	6566	No	Heunggongvirae	12	7	0	Low-quality	Genome-fragment	15.39	AAI-based (high-confidence)	0	1
SGW2D_2k141_1003058	189007	No	Heunggongvirae	281	61	4	Complete	High-quality	100	DTR (high-confidence)	0	1
SGW2D_2k141_1621702	7608	No	Unclassified Virus	2	0	0	Not-determined	Genome-fragment	NA	NA	0	1.09
SGW1L_3k141_1826379	8687	No	Heunggongvirae	7	7	0	Low-quality	Genome-fragment	11.74	AAI-based (medium-confidence)	0	1
SGW1L_5k141_494320	13187	No	Heunggongvirae	19	8	0	Complete	High-quality	100	DTR (high-confidence)	0	1.01
SGW1L_5k141_805403	5039	No	Unclassified Virus	5	0	0	Not-determined	Genome-fragment	NA	NA	0	1.43
SGW1L_5k141_1118510	8023	No	Pararnavirae	5	0	0	Not-determined	Genome-fragment	NA	NA	0	1.04
SGW1L_5k141_341497	6674	No	Unclassified Virus	2	1	0	High-quality	High-quality	100	AAI-based (high-confidence)	0	1.02
SGW1L_5k141_965174	5091	No	Unclassified Virus	4	0	0	Not-determined	Genome-fragment	NA	NA	0	1.03
SGW1L_5k141_1278790	7825	No	Unclassified Virus	2	1	0	Complete	High-quality	100	DTR (high-confidence)	0	1.02
SGW1L_5k141_1121471	5100	No	Unclassified Virus	2	0	0	Not-determined	Genome-fragment	NA	NA	0	1.02
SGW1L_5k141_500212	9518	No	Heunggongvirae	19	8	0	Low-quality	Genome-fragment	7.26	AAI-based (medium-confidence)	0	1
SGW1L_5k141_1901161	6248	No	Unclassified Virus	1	0	0	Not-determined	Genome-fragment	NA	NA	0	1.02
SGW1L_5k141_1901435	9875	No	Unclassified Virus	9	0	0	Not-determined	Genome-fragment	NA	NA	0	1.09
SGW1L_5k141_967508	5512	No	Unclassified Virus	10	0	0	Not-determined	Genome-fragment	NA	NA	0	1.33
SGW2D_2k141_836904	198693	No	Heunggongvirae	199	74	0	Medium-quality	Genome-fragment	67.69	HMM-based (lower-bound)	0	1
SGW1L_5k141_711793||full	5167	No	Unclassified Virus	3	0	0	Not-determined	Genome-fragment	NA	NA	0	1.05
SGW1L_5k141_83882||full	5005	No	Unclassified Virus	6	0	0	Not-determined	Genome-fragment	NA	NA	0	1.14
SGW1L_5k141_241310||full	6198	No	Unclassified Virus	6	0	0	Not-determined	Genome-fragment	NA	NA	0	1.02
SGW1L_5k141_398753||full	18039	No	Unclassified Virus	8	0	1	Not-determined	Genome-fragment	NA	NA	0	1
SGW1L_5k141_1492480||full	12845	No	Unclassified Virus	4	0	0	Not-determined	Genome-fragment	NA	NA	0	1.02
SGW1L_5k141_242276||full	8410	No	Unclassified Virus	5	1	0	Low-quality	Genome-fragment	9.53	HMM-based (lower-bound)	0	1.07
SGW1L_5k141_1021652||full	7027	No	Unclassified Virus	4	0	0	Not-determined	Genome-fragment	NA	NA	0	1.05
SGW1L_5k141_1646248||full	10762	No	[Kingdom]_Naldaviricetes	9	1	0	Low-quality	Genome-fragment	4.67	HMM-based (lower-bound)	0	1
SGW2D_1k141_268837||full	7356	No	Unclassified Virus	5	0	0	Not-determined	Genome-fragment	NA	NA	0	1.15
SGW2D_1k141_1626145||full	6363	No	[Kingdom]_Polydnaviriformidae	1	0	0	Low-quality	Genome-fragment	32.57	AAI-based (medium-confidence)	0	1.01
SGW2D_1k141_440236||full	6895	No	Unclassified Virus	4	0	0	Not-determined	Genome-fragment	NA	NA	0	1.16
SGW2D_1k141_1458986||full	6290	No	Heunggongvirae	4	0	0	Not-determined	Genome-fragment	NA	NA	0	1.02
SGW2D_1k141_2137410||full	5217	No	Unclassified Virus	4	1	0	Low-quality	Genome-fragment	2.28	HMM-based (lower-bound)	0	1.08
SGW2D_1k141_1971988||full	6874	No	Unclassified Virus	5	0	0	Not-determined	Genome-fragment	NA	NA	0	1.02
SGW2D_1k141_1802623||full	15855	No	Unclassified Virus	8	0	0	Not-determined	Genome-fragment	NA	NA	0	1.01
SGW2D_3k141_1130629	17377	No	Heunggongvirae	28	6	0	Low-quality	Genome-fragment	38.21	AAI-based (high-confidence)	0	1
SGW2D_3k141_1261537	5243	No	Heunggongvirae	14	2	0	Low-quality	Genome-fragment	2.32	HMM-based (lower-bound)	0	1
SGW2D_3k141_469347	7400	No	Unclassified Virus	5	0	0	Not-determined	Genome-fragment	NA	NA	0	1.01
SGW2D_3k141_212802	5946	No	Unclassified Virus	2	0	0	Not-determined	Genome-fragment	NA	NA	0	1.06
SGW2L_2k141_580377	5824	No	Unclassified Virus	1	0	0	Not-determined	Genome-fragment	NA	NA	0	1.07
SGW2L_2k141_1404709	5082	No	Pararnavirae	2	2	0	Medium-quality	Genome-fragment	74.56	AAI-based (high-confidence)	0	1
SGW2L_2k141_994437	5523	No	Unclassified Virus	5	0	0	Not-determined	Genome-fragment	NA	NA	0	1.14
SGW2L_2k141_855963	13120	No	[Kingdom]_Naldaviricetes	1	0	0	Not-determined	Genome-fragment	NA	NA	0	1.05
SGW2L_2k141_171874	8958	No	Unclassified Virus	6	3	0	Low-quality	Genome-fragment	29.86	HMM-based (lower-bound)	0	1.01
SGW2L_2k141_1407544	7766	No	Unclassified Virus	1	0	0	Not-determined	Genome-fragment	NA	NA	0	1.04
SGW2L_2k141_721950	8460	No	Unclassified Virus	2	0	0	Not-determined	Genome-fragment	NA	NA	0	1.08
SGW2L_2k141_859026	5565	No	Unclassified Virus	3	2	0	Medium-quality	Genome-fragment	81.09	AAI-based (medium-confidence)	0	1
SGW2L_2k141_859262	5102	No	Unclassified Virus	5	0	0	Not-determined	Genome-fragment	NA	NA	0	1.12
SGW2L_2k141_1134579	5275	No	Unclassified Virus	2	0	0	Not-determined	Genome-fragment	NA	NA	0	1.12
SGW2L_1k141_1573045	5117	No	Unclassified Virus	7	0	0	Not-determined	Genome-fragment	NA	NA	0	1.43
SGW2L_1k141_1458240	5446	No	Unclassified Virus	5	0	0	Not-determined	Genome-fragment	NA	NA	0	1.03
SGW2L_1k141_1518930	5690	No	Unclassified Virus	2	0	0	Not-determined	Genome-fragment	NA	NA	0	1.04
SGW2L_1k141_2104955	35746	No	Heunggongvirae	52	13	0	Complete	High-quality	100	DTR (high-confidence)	0	1.01
SGW2L_1k141_2104962	5201	No	Unclassified Virus	8	1	0	Complete	High-quality	100	DTR (high-confidence)	0	1.02
SGW2L_4k141_635037	5153	No	[Kingdom]_Polydnaviriformidae	5	0	0	Not-determined	Genome-fragment	NA	NA	0	1.01
SGW2L_4k141_788492	5004	No	Pararnavirae	1	1	0	Medium-quality	Genome-fragment	54.07	AAI-based (high-confidence)	0	1
SGW2L_4k141_1540438	7620	No	Unclassified Virus	3	1	0	Medium-quality	Genome-fragment	77.1	AAI-based (medium-confidence)	0	1
SGW2L_4k141_1843876	6870	No	Unclassified Virus	6	0	0	Not-determined	Genome-fragment	NA	NA	0	1.11
SGW2L_4k141_1091388	12628	No	Heunggongvirae	6	1	0	Low-quality	Genome-fragment	9.48	AAI-based (medium-confidence)	0	1.05
SGW2L_4k141_941011	6658	No	Unclassified Virus	5	1	0	Low-quality	Genome-fragment	5.52	HMM-based (lower-bound)	0	1.47
SGW2L_4k141_790433	8404	No	Unclassified Virus	1	0	0	Not-determined	Genome-fragment	NA	NA	0	1.01
SGW2L_4k141_1394969	5413	No	Bamfordvirae	2	0	0	Not-determined	Genome-fragment	NA	NA	0	1.01
SGW2L_4k141_1243836	6341	No	Unclassified Virus	6	0	1	Not-determined	Genome-fragment	NA	NA	0	1.04
SGW2L_4k141_38993	6356	No	Unclassified Virus	2	0	0	Not-determined	Genome-fragment	NA	NA	0	1.06
SGW2L_4k141_1244091	6542	No	Unclassified Virus	3	0	0	Not-determined	Genome-fragment	NA	NA	0	1.08
SGW2L_4k141_1692873	6735	No	Unclassified Virus	10	0	0	Not-determined	Genome-fragment	NA	NA	0	1.31
SGW2L_4k141_340134	7195	No	Pararnavirae	2	0	0	Not-determined	Genome-fragment	NA	NA	0	1.02
SGW2L_4k141_1846326	6614	No	Unclassified Virus	4	0	0	Not-determined	Genome-fragment	NA	NA	0	1.06
SGW2L_4k141_1245863	6291	No	Bamfordvirae	4	1	0	Low-quality	Genome-fragment	2.16	HMM-based (lower-bound)	0	1.1
SGW2L_4k141_1848401	5148	No	Unclassified Virus	1	0	0	Not-determined	Genome-fragment	NA	NA	0	1.07
SGW2L_4k141_190305	6352	No	Unclassified Virus	7	0	1	Not-determined	Genome-fragment	NA	NA	0	1.01
SGW2L_4k141_945937	5408	No	Bamfordvirae	4	0	0	Not-determined	Genome-fragment	NA	NA	0	1
SGW1L_4k141_944664	5914	No	Unclassified Virus	3	0	0	Not-determined	Genome-fragment	NA	NA	0	1
SGW1L_4k141_1483148	7737	No	Unclassified Virus	4	0	0	Not-determined	Genome-fragment	NA	NA	0	1.04
SGW1L_4k141_1124570	6125	No	Heunggongvirae	7	1	0	Low-quality	Genome-fragment	2.24	AAI-based (medium-confidence)	0	1
SGW1L_4k141_1124962	6251	No	Unclassified Virus	7	2	0	High-quality	High-quality	100	AAI-based (medium-confidence)	0	1
SGW1L_4k141_1125181	7275	No	Unclassified Virus	4	0	2	Not-determined	Genome-fragment	NA	NA	0	1.2
SGW1L_4k141_1484484	7184	No	Unclassified Virus	3	0	0	Not-determined	Genome-fragment	NA	NA	0	1.13
SGW1L_5k141_1231572	6084	No	Unclassified Virus	1	0	0	Not-determined	Genome-fragment	NA	NA	0	1.42
SGW1L_5k141_1386095	7059	No	Heunggongvirae	12	2	0	Low-quality	Genome-fragment	10.34	HMM-based (lower-bound)	0	1
SGW1L_5k141_1542338	37437	No	Heunggongvirae	63	23	0	Complete	High-quality	100	DTR (high-confidence)	0	1
SGW1L_5k141_138261	8661	No	Heunggongvirae	22	8	0	Low-quality	Genome-fragment	5.92	HMM-based (lower-bound)	0	1
SGW1L_5k141_1545598	5591	No	Unclassified Virus	1	1	0	Medium-quality	Genome-fragment	55.85	HMM-based (lower-bound)	0	1.49
SGW1L_5k141_2010961	7220	No	Unclassified Virus	5	0	1	Not-determined	Genome-fragment	NA	NA	0	1.06
SGW1L_4k141_413414||full	6702	No	Bamfordvirae	9	0	1	Not-determined	Genome-fragment	NA	NA	0	1
SGW1L_4k141_230387||full	6239	No	Unclassified Virus	3	0	0	Not-determined	Genome-fragment	NA	NA	0	1.04
SGW1L_4k141_949963||full	5779	No	Unclassified Virus	6	1	0	Low-quality	Genome-fragment	11.03	HMM-based (lower-bound)	0	1.27
SGW1L_4k141_591938||full	8072	No	Heunggongvirae	4	0	0	Not-determined	Genome-fragment	NA	NA	0	1
SGW1L_5k141_1522424||full	7044	No	Unclassified Virus	3	0	0	Not-determined	Genome-fragment	NA	NA	0	1.12
SGW1L_5k141_1366023||full	7755	No	Heunggongvirae	3	0	0	Low-quality	Genome-fragment	4.52	AAI-based (medium-confidence)	0	1.01
SGW1L_5k141_894877||full	5843	No	Unclassified Virus	4	0	1	Not-determined	Genome-fragment	NA	NA	0	1.15
SGW1L_5k141_1367320||full	7028	No	Unclassified Virus	4	0	0	Not-determined	Genome-fragment	NA	NA	0	1.13
SGW1L_5k141_897265||full	6707	No	Unclassified Virus	5	0	1	Not-determined	Genome-fragment	NA	NA	0	1.29
SGW1L_5k141_749560||full	6307	No	Bamfordvirae	5	0	0	Not-determined	Genome-fragment	NA	NA	0	1.02
SGW1L_5k141_1683375||full	8137	No	Unclassified Virus	7	0	0	Not-determined	Genome-fragment	NA	NA	0	1.05
SGW2D_1k141_1586472||full	5836	No	Unclassified Virus	2	0	0	Not-determined	Genome-fragment	NA	NA	0	1.14
SGW2D_1k141_742946||full	6734	No	Unclassified Virus	4	0	0	Not-determined	Genome-fragment	NA	NA	0	1.09
SGW1L_1k141_227856||full	7995	No	Unclassified Virus	3	1	0	Low-quality	Genome-fragment	17.59	HMM-based (lower-bound)	0	1.23
SGW1L_3k141_50742||full	5283	No	Unclassified Virus	4	0	0	Not-determined	Genome-fragment	NA	NA	0	1.22
SGW1L_3k141_1358527||full	6061	No	Unclassified Virus	5	0	0	Not-determined	Genome-fragment	NA	NA	0	1.1
SGW1L_3k141_1850520||full	6567	No	Unclassified Virus	5	0	0	Not-determined	Genome-fragment	NA	NA	0	1.07
SGW1L_3k141_2014116||full	8352	No	Unclassified Virus	3	1	0	Low-quality	Genome-fragment	5.26	HMM-based (lower-bound)	0	1.02
SGW1L_3k141_1032787||full	5781	No	Unclassified Virus	1	0	0	Not-determined	Genome-fragment	NA	NA	0	1.03
SGW1L_3k141_874276||full	9194	No	Unclassified Virus	7	0	1	Not-determined	Genome-fragment	NA	NA	0	1.08
SGW1L_3k141_1851912||full	5366	No	Unclassified Virus	4	0	0	Not-determined	Genome-fragment	NA	NA	0	1.09
SGW1L_3k141_544830||full	7625	No	Bamfordvirae	5	0	0	Not-determined	Genome-fragment	NA	NA	0	1.01
SGW1L_3k141_1528233||full	5666	No	Bamfordvirae	8	0	0	Not-determined	Genome-fragment	NA	NA	0	1.01
SGW1L_4k141_522350||full	11186	No	Unclassified Virus	3	0	0	Not-determined	Genome-fragment	NA	NA	0	1.1
SGW2L_2k141_75498||full	5086	No	Unclassified Virus	3	0	0	Not-determined	Genome-fragment	NA	NA	0	1.11
SGW2L_2k141_624242||full	5767	No	Unclassified Virus	3	0	0	Not-determined	Genome-fragment	NA	NA	0	1.11
SGW2L_2k141_352303||full	5258	No	Unclassified Virus	5	0	0	Not-determined	Genome-fragment	NA	NA	0	1.1
SGW2L_2k141_1174070||full	5348	No	Bamfordvirae	5	0	1	Not-determined	Genome-fragment	NA	NA	0	1.01
SGW2L_2k141_1314989||full	5710	No	[Kingdom]_Naldaviricetes	5	1	0	Low-quality	Genome-fragment	2.48	HMM-based (lower-bound)	0	1.07
SGW2L_2k141_626012||full	10369	No	Bamfordvirae	7	0	0	Not-determined	Genome-fragment	NA	NA	0	1.03
SGW2L_2k141_1039577||full	5558	No	Unclassified Virus	5	0	0	Not-determined	Genome-fragment	NA	NA	0	1.08
SGW2L_3k141_217776||full	7206	No	Unclassified Virus	4	0	0	Not-determined	Genome-fragment	NA	NA	0	1.11
SGW2L_3k141_623160||full	6681	No	Unclassified Virus	5	0	0	Not-determined	Genome-fragment	NA	NA	0	1.19
SGW2L_3k141_863100||full	5239	No	Unclassified Virus	1	1	0	Low-quality	Genome-fragment	2.28	HMM-based (lower-bound)	0	1
SGW2L_3k141_1746737||full	5117	No	Unclassified Virus	4	0	0	Not-determined	Genome-fragment	NA	NA	0	1.05
SGW2L_3k141_805680||full	14014	No	Unclassified Virus	10	0	0	Not-determined	Genome-fragment	NA	NA	0	1.04
SGW2L_3k141_1393810||full	5232	No	Unclassified Virus	4	1	0	Low-quality	Genome-fragment	2.32	HMM-based (lower-bound)	0	1.1
SGW2L_3k141_1454985||full	8001	No	Unclassified Virus	5	0	0	Not-determined	Genome-fragment	NA	NA	0	1.14
SGW2L_3k141_1920278||full	7985	No	Unclassified Virus	7	0	0	Not-determined	Genome-fragment	NA	NA	0	1.05
SGW2L_3k141_447915||full	5750	No	Bamfordvirae	6	1	0	Low-quality	Genome-fragment	2.5	HMM-based (lower-bound)	0	1
SGW2L_3k141_333981||full	6258	No	Unclassified Virus	7	0	0	Not-determined	Genome-fragment	NA	NA	0	1.08
SGW2L_3k141_2044103||full	10971	No	Unclassified Virus	5	0	0	Not-determined	Genome-fragment	NA	NA	0	1.05
SGW2L_3k141_1216362||full	5908	No	Unclassified Virus	1	0	0	Not-determined	Genome-fragment	NA	NA	0	1.1
SGW2L_5k141_2258||full	7531	No	Heunggongvirae	3	0	0	Not-determined	Genome-fragment	NA	NA	0	1.01
SGW2L_5k141_2419||full	5735	No	Unclassified Virus	4	0	0	Not-determined	Genome-fragment	NA	NA	0	1.08
SGW1L_4k141_834692||full	6083	No	Unclassified Virus	4	0	0	Not-determined	Genome-fragment	NA	NA	0	1.15
SGW1L_4k141_2086535||full	14261	No	Unclassified Virus	8	0	0	Not-determined	Genome-fragment	NA	NA	0	1.07
SGW1L_4k141_1547148||full	5990	No	Unclassified Virus	4	1	0	Low-quality	Genome-fragment	11.66	HMM-based (lower-bound)	0	1.12
SGW1L_4k141_288258||full	6573	No	Unclassified Virus	7	0	0	Not-determined	Genome-fragment	NA	NA	0	1.06
SGW1L_4k141_289204||full	9689	No	Unclassified Virus	7	0	0	Not-determined	Genome-fragment	NA	NA	0	1.05
SGW1L_4k141_473525||full	7073	No	Unclassified Virus	7	0	0	Not-determined	Genome-fragment	NA	NA	0	1.1
SGW1L_4k141_836464||full	5208	No	Unclassified Virus	3	1	0	Low-quality	Genome-fragment	3.23	HMM-based (lower-bound)	0	1.19
SGW1L_4k141_1729412||full	8664	No	Unclassified Virus	2	0	0	Not-determined	Genome-fragment	NA	NA	0	1.1
SGW1L_4k141_2264816||full	11468	No	Unclassified Virus	6	0	0	Not-determined	Genome-fragment	NA	NA	0	1.08
SGW2D_4k141_1655999||full	10411	No	Unclassified Virus	4	0	0	Not-determined	Genome-fragment	NA	NA	0	1.02
SGW2D_4k141_745191||full	6296	No	Heunggongvirae	8	0	1	Not-determined	Genome-fragment	NA	NA	0	1
SGW2D_4k141_277619||full	5273	No	Unclassified Virus	5	0	0	Not-determined	Genome-fragment	NA	NA	0	1.04
SGW2D_4k141_899893||full	10311	No	Unclassified Virus	5	1	0	Low-quality	Genome-fragment	4.51	HMM-based (lower-bound)	0	1.02
SGW2D_4k141_751272||full	12624	No	Heunggongvirae	1	0	0	Not-determined	Genome-fragment	NA	NA	0	1.04
SGW1L_4k141_1636208||full	5589	No	Heunggongvirae	5	0	1	Not-determined	Genome-fragment	NA	NA	0	1
SGW1L_4k141_919641||full	7671	No	Unclassified Virus	5	0	0	Not-determined	Genome-fragment	NA	NA	0	1.18
SGW1L_4k141_2174404||full	8019	No	Unclassified Virus	6	0	0	Not-determined	Genome-fragment	NA	NA	0	1.06
SGW1L_4k141_561514||full	5125	No	Heunggongvirae	3	0	3	Low-quality	Genome-fragment	14	AAI-based (high-confidence)	0	1
SGW1L_4k141_383183||full	7626	No	Unclassified Virus	4	0	1	Not-determined	Genome-fragment	NA	NA	0	1.03
SGW1L_4k141_21733||full	6216	No	Bamfordvirae	6	1	0	Low-quality	Genome-fragment	1.35	HMM-based (lower-bound)	0	1.02
SGW1L_4k141_561731||full	7166	No	Unclassified Virus	4	0	0	Not-determined	Genome-fragment	NA	NA	0	1.08
SGW1L_4k141_22032||full	5794	No	Unclassified Virus	4	0	0	Not-determined	Genome-fragment	NA	NA	0	1.18
SGW1L_4k141_1457249||full	7770	No	Bamfordvirae	2	0	0	Not-determined	Genome-fragment	NA	NA	0	1.01
SGW1L_4k141_740774||full	5802	No	Unclassified Virus	5	0	0	Not-determined	Genome-fragment	NA	NA	0	1.38
SGW1L_4k141_202619||full	12064	No	Bamfordvirae	6	1	0	Low-quality	Genome-fragment	5.24	HMM-based (lower-bound)	0	1.01
SGW1L_4k141_1457363||full	15776	No	Unclassified Virus	11	0	1	Not-determined	Genome-fragment	NA	NA	0	1.03
SGW1L_4k141_384958||full	6418	No	Unclassified Virus	4	0	0	Not-determined	Genome-fragment	NA	NA	0	1.07
SGW1L_4k141_1100658||full	5084	No	Unclassified Virus	4	0	0	Not-determined	Genome-fragment	NA	NA	0	1.17
SGW1L_5k141_1495623||full	5312	No	Unclassified Virus	3	0	0	Not-determined	Genome-fragment	NA	NA	0	1.12
SGW1L_5k141_1957990||full	5569	No	Heunggongvirae	1	0	0	Not-determined	Genome-fragment	NA	NA	0	1
SGW1L_5k141_1339855||full	19049	No	Unclassified Virus	5	0	0	Not-determined	Genome-fragment	NA	NA	0	1.03
SGW1L_5k141_402906||full	6710	No	Unclassified Virus	8	0	0	Not-determined	Genome-fragment	NA	NA	0	1.08
SGW1L_5k141_869395||full	6807	No	Heunggongvirae	7	1	0	Low-quality	Genome-fragment	0.65	HMM-based (lower-bound)	0	1
SGW2D_4k141_1421760||full	6035	No	Unclassified Virus	3	0	0	Not-determined	Genome-fragment	NA	NA	0	1.08
SGW2D_4k141_1877262||full	5452	Yes	Heunggongvirae	8	1	1	Low-quality	Genome-fragment	1.39	AAI-based (medium-confidence)	28.34	1
SGW2D_4k141_658269||full	8498	No	Unclassified Virus	11	0	0	Not-determined	Genome-fragment	NA	NA	0	1.06
SGW2D_4k141_962109||full	15421	No	Unclassified Virus	3	1	0	Low-quality	Genome-fragment	13.6	HMM-based (lower-bound)	0	1.07
SGW2D_4k141_1266518||full	6227	No	Bamfordvirae	5	0	4	Not-determined	Genome-fragment	NA	NA	0	1
SGW2D_4k141_1266646||full	5309	No	Unclassified Virus	6	0	0	Not-determined	Genome-fragment	NA	NA	0	1.07
SGW2D_4k141_1422805||full	22113	No	Unclassified Virus	12	0	0	Not-determined	Genome-fragment	NA	NA	0	1.07
SGW2D_4k141_659605||full	14141	No	Unclassified Virus	8	0	0	Not-determined	Genome-fragment	NA	NA	0	1.02
SGW2D_4k141_1267621||full	5114	No	Heunggongvirae	3	0	2	Low-quality	Genome-fragment	4.64	AAI-based (medium-confidence)	0	1
SGW2D_4k141_1879849||full	12050	No	Unclassified Virus	8	0	0	Not-determined	Genome-fragment	NA	NA	0	1.04
SGW2D_4k141_1726988||full	7803	No	Unclassified Virus	3	0	0	Not-determined	Genome-fragment	NA	NA	0	1.03
SGW2D_4k141_506692||full	8009	No	Unclassified Virus	7	0	0	Not-determined	Genome-fragment	NA	NA	0	1.05
SGW2D_4k141_1727706||full	6036	No	Heunggongvirae	6	0	0	Not-determined	Genome-fragment	NA	NA	0	1.03
SGW2L_1k141_647930||full	5247	No	Unclassified Virus	5	0	1	Not-determined	Genome-fragment	NA	NA	0	1.14
SGW2L_1k141_1174506||full	9596	No	Unclassified Virus	6	0	0	Not-determined	Genome-fragment	NA	NA	0	1.02
SGW2L_1k141_1526846||full	5762	No	Unclassified Virus	6	0	0	Not-determined	Genome-fragment	NA	NA	0	1.13
SGW2L_1k141_1643324||full	7620	No	Unclassified Virus	5	0	1	Not-determined	Genome-fragment	NA	NA	0	1.05
SGW2L_1k141_1877886||full	7931	No	Unclassified Virus	4	0	1	Not-determined	Genome-fragment	NA	NA	0	1.15
SGW2L_1k141_941053||full	7673	No	Unclassified Virus	5	0	0	Not-determined	Genome-fragment	NA	NA	0	1
SGW2L_1k141_1585280||full	5556	No	Unclassified Virus	4	0	0	Not-determined	Genome-fragment	NA	NA	0	1.16
SGW2L_1k141_531051||full	7520	No	Unclassified Virus	6	0	0	Not-determined	Genome-fragment	NA	NA	0	1.09
SGW2L_1k141_707030||full	6742	No	Unclassified Virus	3	1	0	Low-quality	Genome-fragment	12.76	HMM-based (lower-bound)	0	1.1
SGW2L_1k141_1760751||full	6248	No	Bamfordvirae	6	0	0	Not-determined	Genome-fragment	NA	NA	0	1.01
SGW2L_1k141_238719||full	10131	No	Unclassified Virus	6	0	2	Not-determined	Genome-fragment	NA	NA	0	1
SGW2L_1k141_765195||full	7489	No	Unclassified Virus	4	0	0	Not-determined	Genome-fragment	NA	NA	0	1.3
SGW2L_1k141_1760978||full	18357	No	Bamfordvirae	15	1	0	Low-quality	Genome-fragment	47.62	HMM-based (lower-bound)	0	1.15
SGW2L_1k141_590392||full	7812	No	Unclassified Virus	3	0	0	Not-determined	Genome-fragment	NA	NA	0	1.05
SGW2L_1k141_1409365||full	5363	No	Unclassified Virus	2	0	1	Not-determined	Genome-fragment	NA	NA	0	1.36
SGW2L_1k141_414628||full	10548	No	Unclassified Virus	2	0	1	Not-determined	Genome-fragment	NA	NA	0	1
SGW2L_1k141_238871||full	6789	No	Unclassified Virus	5	0	0	Not-determined	Genome-fragment	NA	NA	0	1.11
SGW2L_1k141_1643818||full	6387	No	Bamfordvirae	12	1	0	Low-quality	Genome-fragment	1.39	HMM-based (lower-bound)	0	1.01
SGW2L_1k141_121947||full	8180	No	Unclassified Virus	5	0	0	Not-determined	Genome-fragment	NA	NA	0	1.09
SGW2L_1k141_414774||full	5044	No	Heunggongvirae	3	0	0	Not-determined	Genome-fragment	NA	NA	0	1
SGW2L_1k141_297933||full	5538	No	Bamfordvirae	6	1	0	Low-quality	Genome-fragment	2.29	HMM-based (lower-bound)	0	1
SGW2L_1k141_473452||full	7521	No	Heunggongvirae	6	0	1	Not-determined	Genome-fragment	NA	NA	0	1.03
SGW2L_1k141_1819892||full	8427	No	Unclassified Virus	8	0	0	Not-determined	Genome-fragment	NA	NA	0	1.13
SGW2L_1k141_1527707||full	9952	No	Unclassified Virus	6	3	0	Low-quality	Genome-fragment	18.5	HMM-based (lower-bound)	0	1.05
SGW2D_2k141_939452||full	6364	No	Unclassified Virus	4	0	0	Not-determined	Genome-fragment	NA	NA	0	1.07
SGW2D_2k141_1558546||full	9803	No	Heunggongvirae	4	0	0	Not-determined	Genome-fragment	NA	NA	0	1
SGW2D_2k141_1094217||full	6193	No	Unclassified Virus	5	1	0	Low-quality	Genome-fragment	3.99	HMM-based (lower-bound)	0	1.08
SGW2D_3k141_688760||full	6649	No	Unclassified Virus	6	0	0	Not-determined	Genome-fragment	NA	NA	0	1.1
SGW2D_3k141_164493||full	6146	No	Unclassified Virus	4	0	0	Not-determined	Genome-fragment	NA	NA	0	1.03
SGW2D_3k141_427449||full	8252	No	Unclassified Virus	6	0	0	Not-determined	Genome-fragment	NA	NA	0	1.02
SGW2D_3k141_1086440||full	8832	No	Unclassified Virus	5	0	0	Not-determined	Genome-fragment	NA	NA	0	1
SGW2D_3k141_1480773||full	6892	No	Unclassified Virus	4	1	0	Not-determined	Genome-fragment	NA	NA	0	1.05
SGW2D_3k141_297350||full	6134	No	Unclassified Virus	5	0	1	Not-determined	Genome-fragment	NA	NA	0	1.16
SGW2D_3k141_1613970||full	13716	No	Unclassified Virus	4	0	0	Not-determined	Genome-fragment	NA	NA	0	1.04
SGW2D_3k141_954644||full	7369	No	[Kingdom]_Naldaviricetes	3	1	0	Low-quality	Genome-fragment	8.27	HMM-based (lower-bound)	0	1
SGW2D_3k141_429011||full	7796	No	Unclassified Virus	4	0	0	Not-determined	Genome-fragment	NA	NA	0	1
SGW2D_3k141_560017||full	9303	No	Unclassified Virus	7	0	0	Not-determined	Genome-fragment	NA	NA	0	1.08
SGW2D_3k141_692353||full	9291	No	Bamfordvirae	7	0	6	Not-determined	Genome-fragment	NA	NA	0	1
SGW2L_1k141_532097||full	8979	No	Unclassified Virus	8	0	0	Not-determined	Genome-fragment	NA	NA	0	1.14
SGW2L_1k141_883447||full	11390	No	Unclassified Virus	5	0	0	Not-determined	Genome-fragment	NA	NA	0	1.11
SGW2L_1k141_2054401||full	7140	No	Unclassified Virus	3	1	0	Not-determined	Genome-fragment	NA	NA	0	1.11
SGW2L_1k141_824636||full	5250	No	Bamfordvirae	3	0	0	Low-quality	Genome-fragment	1.75	AAI-based (high-confidence)	0	1
SGW2L_1k141_64198||full	11105	No	Unclassified Virus	9	0	0	Not-determined	Genome-fragment	NA	NA	0	1.04
SGW2L_1k141_708116||full	8520	No	Unclassified Virus	4	0	0	Not-determined	Genome-fragment	NA	NA	0	1.07
SGW2L_1k141_181808||full	5681	No	Unclassified Virus	6	0	1	Not-determined	Genome-fragment	NA	NA	0	1.01
SGW2L_1k141_1352668||full	5616	No	Unclassified Virus	9	0	0	Not-determined	Genome-fragment	NA	NA	0	1.01
SGW2L_1k141_1586689||full	8144	No	Unclassified Virus	2	0	0	Not-determined	Genome-fragment	NA	NA	0	1.08
SGW2L_1k141_181971||full	7340	No	Unclassified Virus	5	0	1	Not-determined	Genome-fragment	NA	NA	0	1.02
SGW2L_1k141_1937652||full	11983	No	Unclassified Virus	5	1	0	Low-quality	Genome-fragment	20.09	HMM-based (lower-bound)	0	1.04
SGW2L_1k141_64471||full	14262	No	Unclassified Virus	6	0	0	Not-determined	Genome-fragment	NA	NA	0	1.04
SGW2D_3k141_1209094	5106	No	Heunggongvirae	6	5	0	Low-quality	Genome-fragment	5.51	AAI-based (medium-confidence)	0	1
SGW2D_3k141_1340390	7618	No	Unclassified Virus	1	0	0	Not-determined	Genome-fragment	NA	NA	0	1.01
SGW2D_3k141_1473586	12176	No	Heunggongvirae	19	6	0	Low-quality	Genome-fragment	26.77	AAI-based (high-confidence)	0	1
SGW2D_3k141_1341074	5219	No	Unclassified Virus	4	1	0	High-quality	High-quality	100	AAI-based (medium-confidence)	0	1.03
SGW2D_3k141_1079606	9991	No	Bamfordvirae	5	1	0	Low-quality	Genome-fragment	4.4	HMM-based (lower-bound)	0	1.01
SGW2L_1k141_849297	6165	No	Unclassified Virus	7	0	0	Not-determined	Genome-fragment	NA	NA	0	1.07
SGW2L_1k141_1845425	5208	No	Unclassified Virus	10	0	0	Not-determined	Genome-fragment	NA	NA	0	1.08
SGW2L_1k141_1436087	7163	No	Bamfordvirae	12	1	0	Low-quality	Genome-fragment	1.56	HMM-based (lower-bound)	0	1
SGW2L_1k141_1437245	8853	No	Unclassified Virus	4	0	0	Not-determined	Genome-fragment	NA	NA	0	1.08
SGW2L_1k141_30729	47423	No	Heunggongvirae	42	22	0	Medium-quality	Genome-fragment	64.71	AAI-based (medium-confidence)	0	1
SGW2L_1k141_2023277	7784	No	Unclassified Virus	10	0	0	Not-determined	Genome-fragment	NA	NA	0	1
SGW2L_1k141_91307	6348	No	Unclassified Virus	2	0	0	Not-determined	Genome-fragment	NA	NA	0	1.05
SGW2L_1k141_1322397	10079	No	Unclassified Virus	4	0	0	Not-determined	Genome-fragment	NA	NA	0	1
SGW2L_1k141_853762	20269	No	Heunggongvirae	43	10	0	Low-quality	Genome-fragment	27.29	AAI-based (medium-confidence)	0	1
SGW2L_4k141_25218	5279	No	Unclassified Virus	2	0	0	Not-determined	Genome-fragment	NA	NA	0	1.05
SGW1L_4k141_2220767||full	7556	No	Unclassified Virus	4	0	0	Not-determined	Genome-fragment	NA	NA	0	1.03
SGW1L_4k141_2045431||full	6898	No	Unclassified Virus	7	0	0	Not-determined	Genome-fragment	NA	NA	0	1.07
SGW1L_4k141_431658||full	5372	No	Unclassified Virus	2	0	0	Not-determined	Genome-fragment	NA	NA	0	1.18
SGW1L_5k141_1273044||full	7686	No	Heunggongvirae	11	0	0	Not-determined	Genome-fragment	NA	NA	0	1.02
SGW1L_5k141_181281||full	5109	No	Unclassified Virus	4	0	0	Not-determined	Genome-fragment	NA	NA	0	1.18
SGW1L_5k141_1893864||full	9296	No	Bamfordvirae	9	0	0	Not-determined	Genome-fragment	NA	NA	0	1
SGW1L_5k141_803032||full	8846	No	Unclassified Virus	2	0	0	Not-determined	Genome-fragment	NA	NA	0	1.1
SGW1L_5k141_960500||full	9498	No	Unclassified Virus	6	0	0	Not-determined	Genome-fragment	NA	NA	0	1.12
SGW1L_5k141_1116171||full	13665	No	Heunggongvirae	12	0	0	Not-determined	Genome-fragment	NA	NA	0	1.02
SGW1L_5k141_26614||full	10366	No	Unclassified Virus	8	0	0	Not-determined	Genome-fragment	NA	NA	0	1.11
SGW1L_5k141_803432||full	5173	No	Unclassified Virus	4	0	0	Not-determined	Genome-fragment	NA	NA	0	1.11
SGW1L_5k141_1274606||full	5153	No	Unclassified Virus	5	0	0	Not-determined	Genome-fragment	NA	NA	0	1.09
SGW1L_5k141_961382||full	6196	No	Unclassified Virus	3	1	0	Low-quality	Genome-fragment	3.9	HMM-based (lower-bound)	0	1.01
SGW1L_5k141_1740956||full	6696	No	Unclassified Virus	2	0	1	Not-determined	Genome-fragment	NA	NA	0	1.1
SGW1L_5k141_651550||full	6385	No	Unclassified Virus	4	0	0	Not-determined	Genome-fragment	NA	NA	0	1.09
SGW1L_5k141_183426||full	8941	No	Unclassified Virus	5	1	0	Low-quality	Genome-fragment	3.62	HMM-based (lower-bound)	0	1.06
SGW1L_5k141_1430763||full	7087	No	Unclassified Virus	4	0	0	Not-determined	Genome-fragment	NA	NA	0	1.01
SGW1L_5k141_183603||full	7493	No	[Kingdom]_Naldaviricetes	4	1	0	Low-quality	Genome-fragment	3.25	HMM-based (lower-bound)	0	1
SGW1L_5k141_1741645||full	5534	No	Unclassified Virus	3	1	0	Low-quality	Genome-fragment	10.94	HMM-based (lower-bound)	0	1.05
SGW1L_5k141_183883||full	10017	No	[Kingdom]_Polydnaviriformidae	8	0	0	Not-determined	Genome-fragment	NA	NA	0	1.02
SGW1L_5k141_340345||full	14477	No	Unclassified Virus	4	1	0	Low-quality	Genome-fragment	26.63	HMM-based (lower-bound)	0	1.03
SGW1L_5k141_1896627||full	6532	No	Unclassified Virus	6	0	2	Not-determined	Genome-fragment	NA	NA	0	1.19
SGW1L_5k141_1896668||full	9491	No	Heunggongvirae	2	0	0	Not-determined	Genome-fragment	NA	NA	0	1.01
SGW1L_5k141_962815||full	5551	No	Unclassified Virus	5	0	0	Not-determined	Genome-fragment	NA	NA	0	1.2
SGW1L_5k141_1276081||full	6708	No	Unclassified Virus	1	0	0	Not-determined	Genome-fragment	NA	NA	0	1.16
SGW1L_5k141_1896842||full	6540	No	Unclassified Virus	5	0	0	Not-determined	Genome-fragment	NA	NA	0	1.05
SGW2D_3k141_1107304	5344	No	Heunggongvirae	6	5	0	Low-quality	Genome-fragment	2.01	AAI-based (high-confidence)	0	1
SGW2D_3k141_972917	6971	No	Pararnavirae	3	0	0	Not-determined	Genome-fragment	NA	NA	0	1.02
SGW2D_3k141_576644	6008	No	Unclassified Virus	3	0	0	Not-determined	Genome-fragment	NA	NA	0	1.06
SGW2D_3k141_446016	18600	No	Heunggongvirae	13	11	0	Low-quality	Genome-fragment	16.77	AAI-based (high-confidence)	0	1.01
SGW2D_3k141_1236554	20061	No	Heunggongvirae	28	9	0	Low-quality	Genome-fragment	19.88	HMM-based (lower-bound)	0	1
SGW2D_3k141_447072	5218	No	Unclassified Virus	5	0	0	Not-determined	Genome-fragment	NA	NA	0	1.01
SGW2D_3k141_1503827	8043	No	Heunggongvirae	15	3	0	Low-quality	Genome-fragment	5.35	AAI-based (high-confidence)	0	1
SGW2D_3k141_712184	17179	No	Heunggongvirae	20	8	0	Low-quality	Genome-fragment	23.28	AAI-based (medium-confidence)	0	1
SGW2D_3k141_975000	7122	No	Unclassified Virus	4	0	0	Not-determined	Genome-fragment	NA	NA	0	1.01
SGW2D_3k141_54134	9069	No	[Kingdom]_Naldaviricetes	8	1	0	Low-quality	Genome-fragment	10.18	HMM-based (lower-bound)	0	1
SGW2D_3k141_579236	6637	Yes	Unclassified Virus	4	2	1	Low-quality	Genome-fragment	41.57	AAI-based (medium-confidence)	53.61	1
SGW2D_3k141_1111011	6302	No	Unclassified Virus	3	1	0	Complete	High-quality	100	DTR (high-confidence)	0	1.02
SGW2L_1k141_105771	5042	No	Unclassified Virus	5	0	0	Not-determined	Genome-fragment	NA	NA	0	1.01
SGW2L_1k141_1160958	5220	No	Unclassified Virus	1	0	1	Not-determined	Genome-fragment	NA	NA	0	1.1
SGW2L_1k141_1687211	6982	No	Unclassified Virus	8	0	0	Not-determined	Genome-fragment	NA	NA	0	1.08
SGW2L_1k141_693149	10315	No	Unclassified Virus	1	0	0	Not-determined	Genome-fragment	NA	NA	0	1.02
SGW1L_4k141_2037502||full	29419	No	Unclassified Virus	13	1	1	Medium-quality	Genome-fragment	70.41	HMM-based (lower-bound)	0	1.07
SGW1L_4k141_1320215||full	9504	No	Unclassified Virus	6	0	0	Not-determined	Genome-fragment	NA	NA	0	1.02
SGW1L_4k141_1140864||full	13871	No	Unclassified Virus	5	0	0	Not-determined	Genome-fragment	NA	NA	0	1.22
SGW1L_4k141_1679571||full	5525	No	Unclassified Virus	6	0	0	Not-determined	Genome-fragment	NA	NA	0	1.25
SGW1L_4k141_241586||full	6882	No	[Kingdom]_Polydnaviriformidae	4	0	0	Not-determined	Genome-fragment	NA	NA	0	1.01
SGW1L_4k141_784984||full	5230	No	Unclassified Virus	2	0	0	Not-determined	Genome-fragment	NA	NA	0	1.13
SGW1L_4k141_1500880||full	5387	No	Unclassified Virus	3	0	0	Not-determined	Genome-fragment	NA	NA	0	1.05
SGW1L_4k141_1500969||full	8850	No	Unclassified Virus	6	0	0	Not-determined	Genome-fragment	NA	NA	0	1.05
SGW1L_4k141_1321658||full	9269	No	Unclassified Virus	3	0	0	Not-determined	Genome-fragment	NA	NA	0	1.06
SGW1L_4k141_1859515||full	6279	No	Unclassified Virus	3	0	1	Not-determined	Genome-fragment	NA	NA	0	1.26
SGW1L_4k141_785764||full	5830	No	Heunggongvirae	7	0	0	Not-determined	Genome-fragment	NA	NA	0	1
SGW1L_5k141_1570508||full	8247	No	Heunggongvirae	5	0	0	Not-determined	Genome-fragment	NA	NA	0	1
SGW1L_5k141_1415606||full	10658	No	[Kingdom]_Naldaviricetes	10	1	0	Low-quality	Genome-fragment	4.63	HMM-based (lower-bound)	0	1
SGW1L_5k141_1104003||full	8699	No	Bamfordvirae	10	1	0	Low-quality	Genome-fragment	1.89	HMM-based (lower-bound)	0	1.02
SGW1L_5k141_1882756||full	10628	No	Unclassified Virus	5	0	1	Not-determined	Genome-fragment	NA	NA	0	1.02
SGW1L_5k141_1882794||full	16969	No	Heunggongvirae	3	0	0	Not-determined	Genome-fragment	NA	NA	0	1
SGW1L_5k141_170229||full	6741	No	Unclassified Virus	6	0	0	Not-determined	Genome-fragment	NA	NA	0	1.12
SGW1L_5k141_483390||full	9211	No	Unclassified Virus	8	0	0	Not-determined	Genome-fragment	NA	NA	0	1.06
SGW1L_5k141_15198||full	5317	No	Unclassified Virus	4	1	0	Not-determined	Genome-fragment	NA	NA	0	1.06
SGW1L_5k141_1728390||full	11759	No	Unclassified Virus	8	1	0	Low-quality	Genome-fragment	7.79	HMM-based (lower-bound)	0	1.07
SGW1L_5k141_1883923||full	8459	No	Unclassified Virus	5	0	0	Not-determined	Genome-fragment	NA	NA	0	1.07
SGW1L_5k141_1105563||full	10445	No	Unclassified Virus	5	0	0	Not-determined	Genome-fragment	NA	NA	0	1.02
SGW1L_5k141_16252||full	14373	No	Unclassified Virus	4	0	0	Not-determined	Genome-fragment	NA	NA	0	1.01
SGW1L_5k141_485201||full	5343	No	Unclassified Virus	5	1	0	Not-determined	Genome-fragment	NA	NA	0	1.06
SGW1L_5k141_1885057||full	7484	No	[Kingdom]_Naldaviricetes	5	1	0	Low-quality	Genome-fragment	3.25	HMM-based (lower-bound)	0	1
SGW1L_5k141_951111||full	9952	No	Unclassified Virus	7	0	1	Not-determined	Genome-fragment	NA	NA	0	1.02
SGW1L_5k141_238167	5118	No	Unclassified Virus	7	0	0	Not-determined	Genome-fragment	NA	NA	0	1
SGW1L_5k141_1489806	5027	No	Heunggongvirae	12	2	0	Low-quality	Genome-fragment	6.21	HMM-based (lower-bound)	0	1
SGW1L_5k141_1642728	5502	No	Unclassified Virus	5	0	0	Not-determined	Genome-fragment	NA	NA	0	1.16
SGW1L_5k141_1953739	6640	No	Unclassified Virus	8	0	0	Not-determined	Genome-fragment	NA	NA	0	1
SGW1L_5k141_400654	5215	No	Unclassified Virus	2	0	0	Not-determined	Genome-fragment	NA	NA	0	1.09
SGW2D_2k141_99776	7478	No	Unclassified Virus	2	0	0	Not-determined	Genome-fragment	NA	NA	0	1.09
SGW2D_2k141_1652296	13565	No	Heunggongvirae	31	4	0	Low-quality	Genome-fragment	12.28	AAI-based (high-confidence)	0	1
SGW2D_2k141_1189626	10308	No	Loebvirae	13	1	0	High-quality	High-quality	100	AAI-based (medium-confidence)	0	1
SGW2D_2k141_1812912	5335	No	Unclassified Virus	4	0	0	Not-determined	Genome-fragment	NA	NA	0	1.05
SGW2D_2k141_261927	8153	No	Heunggongvirae	15	1	0	Not-determined	Genome-fragment	NA	NA	0	1
SGW2D_2k141_867415	10080	No	Unclassified Virus	3	0	0	Not-determined	Genome-fragment	NA	NA	0	1.05
SGW2D_2k141_1947220	5154	No	Heunggongvirae	3	1	0	Low-quality	Genome-fragment	2.6	HMM-based (lower-bound)	0	1
SGW2D_2k141_1487184	5546	No	Heunggongvirae	13	7	0	Low-quality	Genome-fragment	13.52	AAI-based (high-confidence)	0	1
SGW2D_2k141_869656	8427	No	Unclassified Virus	7	0	0	Not-determined	Genome-fragment	NA	NA	0	1.09
SGW2D_2k141_870602	8242	No	Bamfordvirae	8	1	0	Low-quality	Genome-fragment	1.45	AAI-based (medium-confidence)	0	1
SGW2D_2k141_1335957	5555	No	Unclassified Virus	8	2	0	Medium-quality	Genome-fragment	51.79	HMM-based (lower-bound)	0	1.01
SGW2D_2k141_1804949	9805	No	Unclassified Virus	2	0	0	Not-determined	Genome-fragment	NA	NA	0	1
SGW2D_2k141_1182699	5750	No	Heunggongvirae	2	2	0	Not-determined	Genome-fragment	NA	NA	0	1
SGW2D_2k141_1029689	7356	No	Unclassified Virus	7	0	0	Not-determined	Genome-fragment	NA	NA	0	1.06
SGW2D_4k141_547461	5111	No	Bamfordvirae	3	0	0	Not-determined	Genome-fragment	NA	NA	0	1.03
SGW2D_4k141_1465898	15204	No	Unclassified Virus	8	1	0	Low-quality	Genome-fragment	24.46	HMM-based (lower-bound)	0	1.06
SGW2D_4k141_1773941	7494	No	Unclassified Virus	9	0	0	Not-determined	Genome-fragment	NA	NA	0	1.08
SGW2D_4k141_1924686	5029	No	Heunggongvirae	8	0	0	Low-quality	Genome-fragment	11.93	AAI-based (medium-confidence)	0	1
SGW1L_4k141_534645||full	5373	No	Unclassified Virus	2	1	0	Low-quality	Genome-fragment	3.3	HMM-based (lower-bound)	0	1.13
SGW1L_4k141_534805||full	17301	No	Unclassified Virus	6	0	1	Not-determined	Genome-fragment	NA	NA	0	1
SGW1L_4k141_1074487||full	10150	No	Unclassified Virus	8	1	0	Low-quality	Genome-fragment	7.19	HMM-based (lower-bound)	0	1.11
SGW1L_4k141_1252395||full	7511	No	Unclassified Virus	7	0	0	Not-determined	Genome-fragment	NA	NA	0	1.08
SGW1L_4k141_535284||full	6737	No	Unclassified Virus	6	0	0	Not-determined	Genome-fragment	NA	NA	0	1.08
SGW1L_5k141_217085||full	5532	No	Unclassified Virus	3	0	0	Not-determined	Genome-fragment	NA	NA	0	1
SGW1L_5k141_996869||full	10870	No	Unclassified Virus	7	0	0	Not-determined	Genome-fragment	NA	NA	0	1.15
SGW1L_5k141_996872||full	9897	No	Unclassified Virus	3	0	1	Not-determined	Genome-fragment	NA	NA	0	1.05
SGW1L_5k141_998480||full	7514	No	[Kingdom]_Naldaviricetes	5	1	0	Low-quality	Genome-fragment	8.43	HMM-based (lower-bound)	0	1.01
SGW1L_5k141_1932738||full	5442	No	Unclassified Virus	3	0	1	Not-determined	Genome-fragment	NA	NA	0	1
SGW1L_5k141_534711||full	5706	No	Unclassified Virus	4	1	0	Low-quality	Genome-fragment	2.48	HMM-based (lower-bound)	0	1
SGW1L_5k141_841506||full	6896	No	Unclassified Virus	4	0	0	Not-determined	Genome-fragment	NA	NA	0	1.14
SGW1L_5k141_1622302||full	7876	No	Unclassified Virus	6	0	0	Not-determined	Genome-fragment	NA	NA	0	1.1
SGW1L_5k141_1933589||full	5562	No	Unclassified Virus	8	1	0	Low-quality	Genome-fragment	6.16	HMM-based (lower-bound)	0	1.22
SGW1L_5k141_999896||full	5835	No	Unclassified Virus	4	0	0	Not-determined	Genome-fragment	NA	NA	0	1.04
SGW1L_5k141_377412||full	5253	No	Bamfordvirae	5	0	0	Not-determined	Genome-fragment	NA	NA	0	1.02
SGW1L_5k141_1000893||full	12743	No	Unclassified Virus	6	0	0	Not-determined	Genome-fragment	NA	NA	0	1.06
SGW2D_1k141_1716741||full	5477	No	Unclassified Virus	8	0	0	Not-determined	Genome-fragment	NA	NA	0	1.21
SGW2D_1k141_1547864||full	12435	No	Bamfordvirae	18	0	0	Not-determined	Genome-fragment	NA	NA	0	1.06
SGW2D_1k141_529336||full	5433	No	Unclassified Virus	3	0	0	Not-determined	Genome-fragment	NA	NA	0	1.07
SGW2D_1k141_1548426||full	6331	No	Unclassified Virus	8	0	0	Not-determined	Genome-fragment	NA	NA	0	1.3
SGW2D_1k141_21520||full	6119	No	Unclassified Virus	2	0	0	Not-determined	Genome-fragment	NA	NA	0	1.1
SGW2L_4k141_176932||full	6643	No	Unclassified Virus	3	0	0	Not-determined	Genome-fragment	NA	NA	0	1.11
SGW2L_4k141_1082061||full	20575	No	Unclassified Virus	9	0	0	Not-determined	Genome-fragment	NA	NA	0	1.03
SGW2L_4k141_1532433||full	5268	No	Bamfordvirae	9	0	0	Not-determined	Genome-fragment	NA	NA	0	1.01
SGW2L_4k141_177588||full	6208	No	Unclassified Virus	5	0	0	Not-determined	Genome-fragment	NA	NA	0	1.06
SGW2L_4k141_477624||full	8852	No	Unclassified Virus	7	0	1	Not-determined	Genome-fragment	NA	NA	0	1
SGW2L_4k141_1384321||full	7428	No	Unclassified Virus	8	1	0	Low-quality	Genome-fragment	5.3	HMM-based (lower-bound)	0	1.06
SGW2L_4k141_932633||full	5897	No	Unclassified Virus	5	0	0	Not-determined	Genome-fragment	NA	NA	0	1.1
SGW2L_4k141_1534175||full	11240	No	Unclassified Virus	11	0	0	Not-determined	Genome-fragment	NA	NA	0	1.25
SGW2L_4k141_932958||full	8264	No	Unclassified Virus	7	0	0	Not-determined	Genome-fragment	NA	NA	0	1.05
SGW2L_4k141_1836870||full	5903	No	Unclassified Virus	4	0	1	Not-determined	Genome-fragment	NA	NA	0	1
SGW2L_4k141_1386295||full	8893	No	Unclassified Virus	6	0	0	Not-determined	Genome-fragment	NA	NA	0	1.02
SGW1L_3k141_80251||full	7139	No	Heunggongvirae	9	0	2	Not-determined	Genome-fragment	NA	NA	0	1
SGW1L_4k141_1099343||full	5713	No	Unclassified Virus	4	0	1	Not-determined	Genome-fragment	NA	NA	0	1
SGW2D_2k141_2007062||full	10064	No	Heunggongvirae	13	0	0	Not-determined	Genome-fragment	NA	NA	0	1
SGW2D_3k141_837946||full	6598	No	Heunggongvirae	6	0	3	Not-determined	Genome-fragment	NA	NA	0	1.01
SGW1L_1k141_1271557	5376	No	Pararnavirae	2	1	0	Medium-quality	Genome-fragment	79.5	AAI-based (medium-confidence)	0	1
SGW2L_5k141_1544479||full	19511	No	Unclassified Virus	6	1	0	Low-quality	Genome-fragment	11.6	HMM-based (lower-bound)	0	1.04
SGW2L_5k141_1252887||full	5258	No	Unclassified Virus	4	0	0	Not-determined	Genome-fragment	NA	NA	0	1.11
SGW2L_5k141_100652||full	12676	No	Unclassified Virus	7	1	0	Low-quality	Genome-fragment	9.32	HMM-based (lower-bound)	0	1.03
SGW2L_5k141_1741298||full	8355	No	Bamfordvirae	7	0	0	Not-determined	Genome-fragment	NA	NA	0	1
SGW2L_5k141_1253444||full	7387	No	Unclassified Virus	5	0	0	Not-determined	Genome-fragment	NA	NA	0	1.05
SGW2L_5k141_1055181||full	7694	No	Unclassified Virus	7	0	0	Not-determined	Genome-fragment	NA	NA	0	1.3
SGW2L_5k141_1055446||full	5512	No	Unclassified Virus	2	0	0	Not-determined	Genome-fragment	NA	NA	0	1.05
SGW2L_5k141_1254849||full	8079	No	Unclassified Virus	7	0	1	Not-determined	Genome-fragment	NA	NA	0	1.22
SGW2L_5k141_2048546||full	5061	No	Unclassified Virus	4	0	0	Not-determined	Genome-fragment	NA	NA	0	1.1
SGW1L_3k141_1671895	6007	No	Heunggongvirae	9	2	0	Low-quality	Genome-fragment	12.88	AAI-based (high-confidence)	0	1
SGW1L_3k141_857364	6930	No	Heunggongvirae	3	2	0	Low-quality	Genome-fragment	8.88	AAI-based (high-confidence)	0	1
SGW1L_3k141_1672017	8083	No	Heunggongvirae	15	4	0	Low-quality	Genome-fragment	17.32	AAI-based (medium-confidence)	0	1
SGW1L_3k141_1998417	25493	No	Heunggongvirae	28	0	3	Not-determined	Genome-fragment	NA	NA	0	1
SGW1L_3k141_680770	25507	No	Heunggongvirae	33	1	3	Low-quality	Genome-fragment	20.27	HMM-based (lower-bound)	0	1
SGW1L_3k141_1019577	10102	No	Heunggongvirae	14	3	0	Low-quality	Genome-fragment	5.75	AAI-based (medium-confidence)	0	1
SGW1L_3k141_190293	6245	No	Pararnavirae	3	0	0	Not-determined	Genome-fragment	NA	NA	0	1
SGW1L_3k141_530160	12406	No	Heunggongvirae	29	5	1	Low-quality	Genome-fragment	11.24	AAI-based (high-confidence)	0	1
SGW1L_3k141_530357	13697	No	Heunggongvirae	11	0	1	Not-determined	Genome-fragment	NA	NA	0	1
SGW1L_3k141_40333	11143	No	Heunggongvirae	9	8	0	Low-quality	Genome-fragment	10	AAI-based (high-confidence)	0	1
SGW1L_3k141_681853	5633	No	Unclassified Virus	4	0	0	Not-determined	Genome-fragment	NA	NA	0	1.12
SGW1L_3k141_1020929	7334	No	Unclassified Virus	9	2	0	Medium-quality	Genome-fragment	68.37	HMM-based (lower-bound)	0	1.02
SGW1L_3k141_41143	5921	No	[Kingdom]_Polydnaviriformidae	1	0	0	Not-determined	Genome-fragment	NA	NA	0	1.02
SGW1L_3k141_532443	5055	No	Unclassified Virus	1	0	0	Not-determined	Genome-fragment	NA	NA	0	1
SGW1L_3k141_2001793	5015	No	Unclassified Virus	6	0	0	Not-determined	Genome-fragment	NA	NA	0	1.05
SGW1L_3k141_1187634	5576	No	Heunggongvirae	10	1	0	Low-quality	Genome-fragment	7.3	HMM-based (lower-bound)	0	1
SGW1L_3k141_1350673	5824	No	Unclassified Virus	21	0	0	Not-determined	Genome-fragment	NA	NA	0	1
SGW1L_3k141_1187772	19848	No	Heunggongvirae	24	10	0	Low-quality	Genome-fragment	44.52	AAI-based (medium-confidence)	0	1
SGW1L_3k141_373843	14245	No	Heunggongvirae	19	0	1	Not-determined	Genome-fragment	NA	NA	0	1
SGW2L_3k141_1824830||full	6835	No	Unclassified Virus	3	0	0	Not-determined	Genome-fragment	NA	NA	0	1.1
SGW2L_3k141_1176971||full	6089	No	Unclassified Virus	5	0	0	Not-determined	Genome-fragment	NA	NA	0	1.18
SGW2L_3k141_1934294||full	7427	No	Unclassified Virus	7	0	0	Not-determined	Genome-fragment	NA	NA	0	1.09
SGW2L_3k141_461493||full	5680	No	Unclassified Virus	5	0	0	Not-determined	Genome-fragment	NA	NA	0	1.16
SGW2L_3k141_1294942||full	6163	No	Unclassified Virus	2	0	0	Not-determined	Genome-fragment	NA	NA	0	1.07
SGW2L_3k141_1882989||full	6675	No	[Kingdom]_Polydnaviriformidae	10	0	0	Not-determined	Genome-fragment	NA	NA	0	1
SGW2L_3k141_1471609||full	7034	No	Unclassified Virus	5	0	1	Not-determined	Genome-fragment	NA	NA	0	1.09
SGW2L_3k141_758815||full	10222	No	Unclassified Virus	4	0	0	Not-determined	Genome-fragment	NA	NA	0	1.05
SGW2L_5k141_838803||full	6870	No	Unclassified Virus	7	0	1	Not-determined	Genome-fragment	NA	NA	0	1.05
SGW2L_5k141_1494831||full	11990	No	Unclassified Virus	5	1	0	Low-quality	Genome-fragment	0.96	HMM-based (lower-bound)	0	1.02
SGW2L_5k141_357388||full	11723	No	Unclassified Virus	8	0	1	Not-determined	Genome-fragment	NA	NA	0	1.01
SGW2L_5k141_1495029||full	20327	No	Unclassified Virus	7	0	0	Not-determined	Genome-fragment	NA	NA	0	1.02
SGW2L_5k141_521195||full	5851	No	Unclassified Virus	7	0	0	Not-determined	Genome-fragment	NA	NA	0	1.06
SGW2L_5k141_840164||full	7178	No	Unclassified Virus	6	0	0	Not-determined	Genome-fragment	NA	NA	0	1.02
SGW2L_5k141_521800||full	7914	No	Unclassified Virus	4	0	0	Not-determined	Genome-fragment	NA	NA	0	1.07
SGW2L_5k141_35135||full	10811	No	Unclassified Virus	5	1	0	Low-quality	Genome-fragment	5.64	HMM-based (lower-bound)	0	1.01
SGW2L_5k141_840339||full	14470	No	Unclassified Virus	8	0	0	Not-determined	Genome-fragment	NA	NA	0	1.02
SGW2L_5k141_683920||full	8847	No	Bamfordvirae	11	2	0	Low-quality	Genome-fragment	1.56	AAI-based (medium-confidence)	0	1
SGW2L_5k141_35704||full	10956	No	Unclassified Virus	5	0	0	Not-determined	Genome-fragment	NA	NA	0	1.05
SGW2L_5k141_1667023||full	5210	No	[Kingdom]_Naldaviricetes	5	1	0	Low-quality	Genome-fragment	2.26	HMM-based (lower-bound)	0	1.01
SGW2L_5k141_686061||full	5130	No	Unclassified Virus	4	0	0	Not-determined	Genome-fragment	NA	NA	0	1.19
SGW2L_5k141_1986447||full	6576	No	Unclassified Virus	4	1	0	Low-quality	Genome-fragment	3.84	HMM-based (lower-bound)	0	1.09
SGW2L_5k141_1005336||full	11129	No	Unclassified Virus	9	0	0	Not-determined	Genome-fragment	NA	NA	0	1.02
SGW2L_5k141_196655||full	9249	No	Unclassified Virus	7	1	0	Low-quality	Genome-fragment	4.02	HMM-based (lower-bound)	0	1
SGW2L_3k141_951380||full	10762	No	Unclassified Virus	7	1	0	Low-quality	Genome-fragment	6.6	HMM-based (lower-bound)	0	1.11
SGW2L_3k141_1422508||full	5215	No	Unclassified Virus	5	0	0	Not-determined	Genome-fragment	NA	NA	0	1.06
SGW2L_3k141_774126||full	16776	No	Unclassified Virus	10	0	0	Not-determined	Genome-fragment	NA	NA	0	1
SGW2L_3k141_1716255||full	9089	No	Unclassified Virus	5	0	0	Not-determined	Genome-fragment	NA	NA	0	1.09
SGW2L_3k141_951539||full	5165	No	Unclassified Virus	4	0	0	Not-determined	Genome-fragment	NA	NA	0	1.1
SGW2L_3k141_597601||full	5115	No	Unclassified Virus	6	0	0	Not-determined	Genome-fragment	NA	NA	0	1.01
SGW2L_3k141_833714||full	8151	No	Unclassified Virus	6	0	0	Not-determined	Genome-fragment	NA	NA	0	1.08
SGW2L_3k141_833763||full	13482	No	Unclassified Virus	7	0	0	Not-determined	Genome-fragment	NA	NA	0	1.02
SGW2L_3k141_2011940||full	13430	No	Unclassified Virus	11	0	0	Not-determined	Genome-fragment	NA	NA	0	1.13
SGW2L_3k141_539343||full	8484	No	Unclassified Virus	10	0	1	Not-determined	Genome-fragment	NA	NA	0	1.04
SGW2L_3k141_1539878||full	15230	No	Unclassified Virus	9	2	0	Low-quality	Genome-fragment	9.81	HMM-based (lower-bound)	0	1.03
SGW2L_3k141_1187403||full	6256	No	Unclassified Virus	5	0	0	Not-determined	Genome-fragment	NA	NA	0	1.02
SGW2L_3k141_245534||full	10358	No	Unclassified Virus	8	0	0	Not-determined	Genome-fragment	NA	NA	0	1.17
SGW2L_4k141_1214420||full	15646	No	Unclassified Virus	3	0	0	Not-determined	Genome-fragment	NA	NA	0	1.02
SGW2L_4k141_611066||full	5232	No	Unclassified Virus	4	0	0	Not-determined	Genome-fragment	NA	NA	0	1.1
SGW2L_4k141_1365130||full	8092	No	Heunggongvirae	7	0	3	Not-determined	Genome-fragment	NA	NA	0	1.02
SGW2L_4k141_611471||full	5191	No	Unclassified Virus	4	0	0	Not-determined	Genome-fragment	NA	NA	0	1.08
SGW2L_4k141_1214959||full	8013	No	Unclassified Virus	6	0	0	Not-determined	Genome-fragment	NA	NA	0	1.01
SGW2L_4k141_762569||full	5695	No	Unclassified Virus	3	0	0	Not-determined	Genome-fragment	NA	NA	0	1.12
SGW2L_4k141_913256||full	17218	No	Unclassified Virus	7	0	0	Not-determined	Genome-fragment	NA	NA	0	1.16
SGW2L_4k141_1215418||full	16073	No	Unclassified Virus	6	0	0	Not-determined	Genome-fragment	NA	NA	0	1.03
SGW2L_4k141_1816397||full	7363	No	Unclassified Virus	3	0	0	Not-determined	Genome-fragment	NA	NA	0	1.07
SGW2L_4k141_913556||full	7631	No	Heunggongvirae	3	0	0	Not-determined	Genome-fragment	NA	NA	0	1.04
SGW2L_4k141_312324||full	10185	No	Unclassified Virus	6	0	0	Not-determined	Genome-fragment	NA	NA	0	1.03
SGW2L_4k141_763804||full	8916	No	Unclassified Virus	6	0	1	Not-determined	Genome-fragment	NA	NA	0	1.12
SGW2L_4k141_161587||full	6750	No	Unclassified Virus	5	0	0	Not-determined	Genome-fragment	NA	NA	0	1.05
SGW2L_4k141_312549||full	7208	No	Unclassified Virus	5	0	0	Not-determined	Genome-fragment	NA	NA	0	1.23
SGW2L_4k141_1367559||full	9017	No	Unclassified Virus	6	2	0	Medium-quality	Genome-fragment	84.07	HMM-based (lower-bound)	0	1.1
SGW2L_4k141_162936||full	11161	No	Unclassified Virus	8	0	0	Not-determined	Genome-fragment	NA	NA	0	1.02
SGW2L_4k141_163150||full	10240	No	Unclassified Virus	4	0	0	Not-determined	Genome-fragment	NA	NA	0	1.06
SGW2L_4k141_915796||full	9424	No	Unclassified Virus	1	0	0	Not-determined	Genome-fragment	NA	NA	0	1.05
SGW2L_4k141_1369134||full	6615	No	Unclassified Virus	6	0	0	Not-determined	Genome-fragment	NA	NA	0	1.02
SGW2L_4k141_1068183||full	6488	No	Unclassified Virus	6	0	0	Not-determined	Genome-fragment	NA	NA	0	1.03
SGW2L_4k141_1218604||full	14830	No	Unclassified Virus	10	0	0	Not-determined	Genome-fragment	NA	NA	0	1.08
SGW2L_4k141_765944||full	6590	No	Unclassified Virus	6	0	0	Not-determined	Genome-fragment	NA	NA	0	1.06
SGW1L_1k141_817800	7288	No	Unclassified Virus	9	1	0	High-quality	High-quality	100	AAI-based (medium-confidence)	0	1.04
SGW1L_1k141_1870597	6697	No	Unclassified Virus	3	0	2	Not-determined	Genome-fragment	NA	NA	0	1.26
SGW1L_1k141_369639	7347	No	Unclassified Virus	5	0	0	Not-determined	Genome-fragment	NA	NA	0	1.02
SGW1L_4k141_1990935	5861	No	Unclassified Virus	2	0	0	Not-determined	Genome-fragment	NA	NA	0	1.21
SGW1L_4k141_1275610	5410	No	Unclassified Virus	8	1	0	Low-quality	Genome-fragment	0.27	HMM-based (lower-bound)	0	1.06
SGW1L_4k141_560904	6158	No	Heunggongvirae	6	2	0	Low-quality	Genome-fragment	2.1	HMM-based (lower-bound)	0	1
SGW1L_4k141_1277933	5010	No	Pararnavirae	1	1	0	Medium-quality	Genome-fragment	75.14	AAI-based (high-confidence)	0	1
SGW1L_4k141_21367	5308	No	Unclassified Virus	6	0	0	Not-determined	Genome-fragment	NA	NA	0	1.2
SGW1L_4k141_1278650	7329	No	Pararnavirae	1	0	0	Not-determined	Genome-fragment	NA	NA	0	1.01
SGW1L_4k141_203207	12340	No	Bamfordvirae	11	1	0	Medium-quality	Genome-fragment	62.28	AAI-based (medium-confidence)	0	1
SGW1L_4k141_385114	7951	No	Bamfordvirae	7	0	5	Not-determined	Genome-fragment	NA	NA	0	1.08
SGW1L_4k141_1458737	15572	No	Heunggongvirae	15	7	0	Low-quality	Genome-fragment	16.16	AAI-based (high-confidence)	0	1
SGW1L_4k141_2176881	8852	No	Unclassified Virus	5	2	0	Low-quality	Genome-fragment	37.49	HMM-based (lower-bound)	0	1.01
SGW1L_4k141_923139	8989	No	Unclassified Virus	3	0	0	Not-determined	Genome-fragment	NA	NA	0	1.03
SGW1L_4k141_2177731	7042	No	Unclassified Virus	11	1	0	Medium-quality	Genome-fragment	65.65	HMM-based (lower-bound)	0	1
SGW2L_3k141_1612885||full	19395	No	Unclassified Virus	7	0	1	Not-determined	Genome-fragment	NA	NA	0	1.03
SGW2L_3k141_1555594||full	5074	No	Unclassified Virus	4	0	1	Not-determined	Genome-fragment	NA	NA	0	1.29
SGW2L_3k141_2083419||full	6185	No	Unclassified Virus	4	0	0	Not-determined	Genome-fragment	NA	NA	0	1.15
SGW2L_3k141_1143877||full	7368	No	Unclassified Virus	5	0	0	Not-determined	Genome-fragment	NA	NA	0	1.05
SGW2L_3k141_1495153||full	5842	No	Unclassified Virus	2	0	0	Not-determined	Genome-fragment	NA	NA	0	1.09
SGW2L_3k141_553267||full	15117	No	Unclassified Virus	5	0	0	Not-determined	Genome-fragment	NA	NA	0	1.04
SGW2L_3k141_2083735||full	8397	No	[Kingdom]_Polydnaviriformidae	5	0	0	Not-determined	Genome-fragment	NA	NA	0	1.01
SGW2L_3k141_1732147||full	6191	No	Unclassified Virus	4	0	0	Not-determined	Genome-fragment	NA	NA	0	1.18
SGW2L_3k141_377409||full	5250	No	Unclassified Virus	6	0	0	Not-determined	Genome-fragment	NA	NA	0	1.09
SGW2L_4k141_680449||full	7399	No	Unclassified Virus	7	0	1	Not-determined	Genome-fragment	NA	NA	0	1.1
SGW2L_4k141_1133949||full	5268	No	Unclassified Virus	6	0	1	Not-determined	Genome-fragment	NA	NA	0	1.57
SGW2L_4k141_829916||full	5658	No	Unclassified Virus	6	0	0	Not-determined	Genome-fragment	NA	NA	0	1.04
SGW2L_4k141_77397||full	7368	No	Unclassified Virus	6	1	0	Low-quality	Genome-fragment	11.11	HMM-based (lower-bound)	0	1.18
SGW2L_4k141_530353||full	9407	No	Heunggongvirae	4	1	0	Low-quality	Genome-fragment	4.75	HMM-based (lower-bound)	0	1
SGW2L_4k141_1737976||full	12128	No	Unclassified Virus	12	0	0	Not-determined	Genome-fragment	NA	NA	0	1.07
SGW2L_4k141_831031||full	11073	No	Unclassified Virus	7	0	0	Not-determined	Genome-fragment	NA	NA	0	1.04
SGW2L_4k141_530877||full	10139	No	Unclassified Virus	5	0	0	Not-determined	Genome-fragment	NA	NA	0	1.03
SGW2L_4k141_1285773||full	6821	No	Unclassified Virus	5	0	0	Not-determined	Genome-fragment	NA	NA	0	1.12
SGW2L_4k141_80055||full	5014	No	Heunggongvirae	7	0	0	Not-determined	Genome-fragment	NA	NA	0	1.01
SGW2L_4k141_1588877||full	7356	No	Unclassified Virus	8	0	0	Not-determined	Genome-fragment	NA	NA	0	1.12
SGW2L_4k141_231905||full	6119	No	Unclassified Virus	6	0	1	Not-determined	Genome-fragment	NA	NA	0	1.02
SGW2D_3k141_809540	13847	No	[Kingdom]_Naldaviricetes	2	1	0	Low-quality	Genome-fragment	8.74	HMM-based (lower-bound)	0	1.02
SGW2L_1k141_329308	6481	No	Heunggongvirae	3	0	0	Not-determined	Genome-fragment	NA	NA	0	1
SGW2L_1k141_1969213	5765	No	Unclassified Virus	2	0	0	Not-determined	Genome-fragment	NA	NA	0	1.08
SGW2L_1k141_2086248	6442	No	Heunggongvirae	9	5	0	Low-quality	Genome-fragment	10.83	HMM-based (lower-bound)	0	1
SGW2L_1k141_386833	7681	No	Unclassified Virus	2	0	0	Not-determined	Genome-fragment	NA	NA	0	1.01
SGW2L_1k141_1912051	5484	No	Heunggongvirae	14	2	0	Low-quality	Genome-fragment	6.57	HMM-based (lower-bound)	0	1
SGW2L_1k141_157507	5858	No	Unclassified Virus	4	0	0	Not-determined	Genome-fragment	NA	NA	0	1.07
SGW2L_1k141_681375	5788	No	Unclassified Virus	4	0	0	Not-determined	Genome-fragment	NA	NA	0	1
SGW2L_1k141_1677424	6427	No	Unclassified Virus	3	1	0	Medium-quality	Genome-fragment	87.76	AAI-based (high-confidence)	0	1.02
SGW2L_1k141_2029614	6030	No	Unclassified Virus	1	0	0	Not-determined	Genome-fragment	NA	NA	0	1.25
SGW2L_1k141_2089218	45697	No	Heunggongvirae	70	17	0	Medium-quality	Genome-fragment	86.34	AAI-based (medium-confidence)	0	1
SGW2L_4k141_197800||full	6421	No	Unclassified Virus	2	0	0	Not-determined	Genome-fragment	NA	NA	0	1.04
SGW2L_4k141_952888||full	5402	No	Unclassified Virus	4	0	0	Not-determined	Genome-fragment	NA	NA	0	1.14
SGW2L_4k141_1255164||full	7190	No	Unclassified Virus	6	0	1	Not-determined	Genome-fragment	NA	NA	0	1.08
SGW2L_4k141_1255556||full	11718	No	Heunggongvirae	4	0	0	Not-determined	Genome-fragment	NA	NA	0	1.06
SGW2L_4k141_49681||full	22423	No	Unclassified Virus	13	0	0	Not-determined	Genome-fragment	NA	NA	0	1.02
SGW2L_4k141_1704742||full	5848	No	Unclassified Virus	6	0	0	Not-determined	Genome-fragment	NA	NA	0	1.06
SGW2L_4k141_351285||full	7933	No	Heunggongvirae	3	0	0	Not-determined	Genome-fragment	NA	NA	0	1.01
SGW2L_4k141_499215||full	15206	No	Unclassified Virus	5	0	1	Not-determined	Genome-fragment	NA	NA	0	1.08
SGW2L_4k141_50056||full	8682	No	Unclassified Virus	3	0	0	Not-determined	Genome-fragment	NA	NA	0	1.03
SGW2L_4k141_1858204||full	22638	No	Unclassified Virus	13	0	1	Not-determined	Genome-fragment	NA	NA	0	1.01
SGW2L_4k141_650961||full	12527	No	Unclassified Virus	5	0	0	Not-determined	Genome-fragment	NA	NA	0	1.02
SGW2L_4k141_1554412||full	5420	No	Unclassified Virus	4	0	0	Not-determined	Genome-fragment	NA	NA	0	1.01
SGW2L_4k141_1554822||full	9361	No	Unclassified Virus	4	0	0	Not-determined	Genome-fragment	NA	NA	0	1.01
SGW2L_4k141_500724||full	15409	No	Bamfordvirae	17	1	1	Not-determined	Genome-fragment	NA	NA	0	1.12
SGW2L_4k141_955942||full	12338	No	Unclassified Virus	8	0	0	Not-determined	Genome-fragment	NA	NA	0	1.03
SGW1L_1k141_1840408	5005	No	Unclassified Virus	6	0	0	Not-determined	Genome-fragment	NA	NA	0	1.05
SGW1L_1k141_1093420	6602	No	Pararnavirae	1	0	0	Not-determined	Genome-fragment	NA	NA	0	1
SGW1L_1k141_482500	6967	No	Bamfordvirae	7	0	0	Not-determined	Genome-fragment	NA	NA	0	1
SGW1L_1k141_645222	5499	No	Unclassified Virus	1	1	0	Low-quality	Genome-fragment	8.03	HMM-based (lower-bound)	0	1.23
SGW1L_1k141_343812	5066	No	Unclassified Virus	5	0	1	Not-determined	Genome-fragment	NA	NA	0	1.01
SGW1L_1k141_1392231	5742	No	Unclassified Virus	4	0	0	Not-determined	Genome-fragment	NA	NA	0	1.04
SGW1L_1k141_948079	6218	No	Unclassified Virus	3	0	0	Not-determined	Genome-fragment	NA	NA	0	1.07
SGW1L_1k141_1394754	6731	No	Unclassified Virus	3	0	0	Not-determined	Genome-fragment	NA	NA	0	1.01
SGW2L_2k141_987551	6704	No	Pararnavirae	2	0	0	Not-determined	Genome-fragment	NA	NA	0	1
SGW2L_2k141_1124136	6159	Yes	Unclassified Virus	5	1	1	Low-quality	Genome-fragment	3.53	HMM-based (lower-bound)	69.67	1.1
SGW2L_2k141_1264508	6531	No	Unclassified Virus	5	0	0	Not-determined	Genome-fragment	NA	NA	0	1.08
SGW2L_2k141_439872	6243	No	Bamfordvirae	10	1	0	Low-quality	Genome-fragment	1.36	HMM-based (lower-bound)	0	1
SGW2L_2k141_1264813	5090	No	Unclassified Virus	3	1	0	Low-quality	Genome-fragment	3.28	HMM-based (lower-bound)	0	1.16
SGW2L_2k141_440757	5454	No	Unclassified Virus	2	0	0	Not-determined	Genome-fragment	NA	NA	0	1.25
SGW2L_2k141_1401120	7514	No	Bamfordvirae	8	0	0	Not-determined	Genome-fragment	NA	NA	0	1.01
SGW2L_2k141_577833	6077	No	Unclassified Virus	4	0	0	Not-determined	Genome-fragment	NA	NA	0	1.2
SGW2L_2k141_441530	5560	No	Unclassified Virus	4	0	0	Not-determined	Genome-fragment	NA	NA	0	1.03
SGW2L_2k141_1402123	6654	No	Unclassified Virus	2	1	0	High-quality	High-quality	100	AAI-based (high-confidence)	0	1
SGW2L_2k141_307706	8460	No	Unclassified Virus	3	1	0	High-quality	High-quality	100	AAI-based (medium-confidence)	0	1
SGW2L_4k141_677644	7503	No	Unclassified Virus	5	1	0	High-quality	High-quality	100	AAI-based (medium-confidence)	0	1.01
SGW2L_4k141_1738731	21915	No	Unclassified Virus	8	1	0	Not-determined	Genome-fragment	NA	NA	0	1.04
SGW2L_4k141_987511	5225	No	Unclassified Virus	7	1	0	Medium-quality	Genome-fragment	82.9	AAI-based (medium-confidence)	0	1
SGW2L_4k141_832655	8438	No	Unclassified Virus	4	1	0	High-quality	High-quality	100	AAI-based (medium-confidence)	0	1
SGW2L_4k141_383877	6940	No	Unclassified Virus	7	0	0	Not-determined	Genome-fragment	NA	NA	0	1.19
SGW2L_4k141_1288059	6228	No	Unclassified Virus	2	0	0	Not-determined	Genome-fragment	NA	NA	0	1.05
SGW2L_4k141_833472	8790	No	Unclassified Virus	7	3	0	Low-quality	Genome-fragment	0.44	HMM-based (lower-bound)	0	1.01
SGW2L_1k141_1873682||full	13853	No	Unclassified Virus	11	0	4	Not-determined	Genome-fragment	NA	NA	0	1.04
SGW2L_1k141_1639695||full	6740	No	Heunggongvirae	5	0	0	Not-determined	Genome-fragment	NA	NA	0	1.02
SGW2L_1k141_293243||full	14035	No	Bamfordvirae	8	1	0	Low-quality	Genome-fragment	3.06	HMM-based (lower-bound)	0	1.01
SGW2L_1k141_527180||full	5725	No	Heunggongvirae	4	0	4	Low-quality	Genome-fragment	1.64	AAI-based (medium-confidence)	0	1
SGW2L_1k141_351691||full	5847	No	Unclassified Virus	3	0	0	Not-determined	Genome-fragment	NA	NA	0	1.04
SGW2L_1k141_117736||full	5557	No	Unclassified Virus	4	0	0	Not-determined	Genome-fragment	NA	NA	0	1.17
SGW2L_1k141_176454||full	5397	No	Unclassified Virus	6	0	0	Not-determined	Genome-fragment	NA	NA	0	1.05
SGW2L_1k141_2049563||full	31450	No	Unclassified Virus	11	0	0	Not-determined	Genome-fragment	NA	NA	0	1.07
SGW2L_1k141_1464392||full	11203	No	Unclassified Virus	7	1	0	Low-quality	Genome-fragment	9.1	HMM-based (lower-bound)	0	1.07
SGW2L_1k141_1815633||full	6102	No	Unclassified Virus	10	0	0	Not-determined	Genome-fragment	NA	NA	0	1.15
SGW2L_1k141_644844||full	6490	No	Unclassified Virus	4	0	0	Not-determined	Genome-fragment	NA	NA	0	1.06
SGW2L_1k141_879247||full	12243	No	Unclassified Virus	7	0	0	Not-determined	Genome-fragment	NA	NA	0	1.04
SGW2L_1k141_1815923||full	8734	No	Unclassified Virus	7	0	0	Not-determined	Genome-fragment	NA	NA	0	1.06
SGW2L_1k141_1406042||full	10798	No	Unclassified Virus	6	0	0	Not-determined	Genome-fragment	NA	NA	0	1.1
SGW2L_1k141_1991547||full	7081	No	Unclassified Virus	5	0	0	Not-determined	Genome-fragment	NA	NA	0	1.1
SGW2L_1k141_1172020||full	19313	No	Heunggongvirae	14	1	0	Low-quality	Genome-fragment	8.39	HMM-based (lower-bound)	0	1.03
SGW2L_1k141_1757816||full	6821	No	Heunggongvirae	3	0	0	Not-determined	Genome-fragment	NA	NA	0	1.01
SGW2L_1k141_59880||full	16996	No	Unclassified Virus	7	0	0	Not-determined	Genome-fragment	NA	NA	0	1.16
SGW2L_1k141_59894||full	8273	No	Unclassified Virus	4	0	0	Not-determined	Genome-fragment	NA	NA	0	1.2
SGW2L_2k141_13104||full	5057	No	Heunggongvirae	5	1	0	Low-quality	Genome-fragment	3.14	HMM-based (lower-bound)	0	1
SGW2L_2k141_834965||full	9990	No	Unclassified Virus	6	0	1	Not-determined	Genome-fragment	NA	NA	0	1.03
SGW2L_2k141_834999||full	8056	No	[Kingdom]_Naldaviricetes	5	0	0	Not-determined	Genome-fragment	NA	NA	0	1
SGW2L_2k141_1383945||full	12173	No	Unclassified Virus	11	0	1	Not-determined	Genome-fragment	NA	NA	0	1.01
[truncated: 5,449 more rows]

## Sheet: S2_complete viral genomes
high-quality viral genomes fundamental data
Contig_id	Length	GC content	Quality	Completeness Methods	Taxonomy
SGW2D_2k141_672112	8174	52.9728	High-quality	AAI-based (high-confidence)	Retroviridae
SGW1L_1k141_1946643	6593	34.5973	High-quality	DTR (medium-confidence)	Inoviridae
SGW1L_4k141_373158	6620	34.6375	High-quality	DTR (medium-confidence)	Inoviridae
SGW2D_2k141_1189626	10308	36.1564	High-quality	AAI-based (medium-confidence)	Inoviridae
SGW2D_1k141_1962498_0_partial	17989	36.8614	High-quality	AAI-based (medium-confidence)	Inoviridae
SGW2D_3k141_664021_full	72937	44.921	High-quality	Provirus (high-confidence)	Peduoviridae
SGW2L_5k141_178898	36327	46.0897	High-quality	AAI-based (medium-confidence)	Peduoviridae
SGW1L_3k141_1125386	36532	46.1376	High-quality	AAI-based (medium-confidence)	Peduoviridae
SGW2L_1k141_2104955	35746	46.1842	High-quality	DTR (high-confidence)	Peduoviridae
SGW1L_5k141_1406014	35912	46.1406	High-quality	AAI-based (high-confidence)	Peduoviridae
SGW1L_5k141_1406014_full	35058	46.2947	High-quality	AAI-based (high-confidence)	Peduoviridae
SGW2D_4k141_810384	31198	28.864	High-quality	AAI-based (medium-confidence)	Unassigned
SGW2L_5k141_1493921_full	5787	36.4783	High-quality	HMM-based (lower-bound)	Others
SGW2D_1k141_23842_full	14911	38.5286	High-quality	HMM-based (lower-bound)	Others
SGW2D_2k141_1985589	10337	31.779	High-quality	ITR (medium-confidence)	Unassigned
SGW2D_3k141_37776	10543	33.1879	High-quality	AAI-based (medium-confidence)	Unassigned
SGW2D_3k141_1462945	10563	30.8908	High-quality	AAI-based (medium-confidence)	Unassigned
SGW2L_5k141_2111891	5202	36.7743	High-quality	DTR (high-confidence)	Others
SGW2L_1k141_2104962	5201	36.7814	High-quality	DTR (high-confidence)	Others
SGW1L_1k141_1946642	5201	36.6276	High-quality	DTR (high-confidence)	Others
SGW2D_4k141_1980934	5142	37.4562	High-quality	DTR (high-confidence)	Others
SGW1L_4k141_2327076	5142	37.5729	High-quality	DTR (high-confidence)	Others
SGW1L_5k141_2021407	5142	37.534	High-quality	DTR (high-confidence)	Others
SGW2L_5k141_1141022	4993	37.4925	High-quality	HMM-based (lower-bound)	Others
SGW2D_1k141_256791	11794	37.2901	High-quality	AAI-based (medium-confidence)	Unassigned
SGW1L_5k141_494320	13187	38.3105	High-quality	DTR (high-confidence)	Unassigned
SGW2D_2k141_2007057	66317	34.5975	High-quality	DTR (medium-confidence)	Schitoviridae
SGW2D_3k141_1705615	66317	34.5884	High-quality	DTR (medium-confidence)	Schitoviridae
SGW1L_3k141_1949617	34480	31.3312	High-quality	DTR (high-confidence)	Unassigned
SGW1L_4k141_2327022	39632	44.7416	High-quality	DTR (high-confidence)	Unassigned
SGW2D_2k141_2007060	37816	46.0784	High-quality	DTR (high-confidence)	Unassigned
SGW2L_1k141_1040256	44486	39.4169	High-quality	DTR (high-confidence)	Unassigned
SGW2D_2k141_167989	48032	44.4537	High-quality	AAI-based (high-confidence)	Unassigned
SGW2D_4k141_844518	47777	44.4	High-quality	DTR (high-confidence)	Unassigned
SGW2L_1k141_667816	43618	45.3689	High-quality	AAI-based (high-confidence)	Autographiviridae
SGW1L_3k141_1053976	46900	40.791	High-quality	AAI-based (high-confidence)	Unassigned
SGW1L_3k141_1958709	42972	34.3898	High-quality	DTR (high-confidence)	Autographiviridae
SGW2D_3k141_1199370	39669	32.7056	High-quality	AAI-based (medium-confidence)	Autographiviridae
SGW1L_4k141_391835	43596	43.1966	High-quality	AAI-based (medium-confidence)	Unassigned
SGW2L_3k141_2116962	42409	43.2833	High-quality	DTR (high-confidence)	Unassigned
SGW1L_4k141_86690	38116	41.8801	High-quality	AAI-based (high-confidence)	Unassigned
SGW1L_3k141_524833	46837	41.9476	High-quality	AAI-based (high-confidence)	Unassigned
SGW1L_1k141_1378987	41482	41.7434	High-quality	AAI-based (high-confidence)	Unassigned
SGW2D_2k141_1003058	189007	46.1427	High-quality	DTR (high-confidence)	Unassigned
SGW2D_1k141_965721	188993	46.1393	High-quality	DTR (high-confidence)	Unassigned
SGW1L_5k141_1542338	37437	43.668	High-quality	DTR (high-confidence)	Unassigned
SGW1L_3k141_1872307	136859	38.6208	High-quality	AAI-based (high-confidence)	Unassigned
SGW2D_1k141_2200164	101498	41.0215	High-quality	DTR (high-confidence)	Unassigned
SGW2D_3k141_1705620	101496	41.0272	High-quality	DTR (high-confidence)	Unassigned
SGW1L_3k141_117589	7188	44.9082	High-quality	AAI-based (high-confidence)	Unassigned
SGW1L_1k141_637964	7978	44.7355	High-quality	AAI-based (high-confidence)	Unassigned
SGW2D_1k141_564102	5898	44.7948	High-quality	AAI-based (high-confidence)	Unassigned
SGW1L_4k141_1497799	5606	45.7724	High-quality	DTR (high-confidence)	Unassigned
SGW2D_1k141_1712601	6372	46.4532	High-quality	AAI-based (high-confidence)	Unassigned
SGW2D_3k141_720245	5445	47.8421	High-quality	DTR (high-confidence)	Unassigned
SGW2D_1k141_1541556	5197	43.198	High-quality	AAI-based (high-confidence)	Unassigned
SGW1L_4k141_2166814	7471	42.0827	High-quality	AAI-based (high-confidence)	Unassigned
SGW2L_3k141_2007557	6777	45.1527	High-quality	AAI-based (high-confidence)	Retroviridae
SGW2L_4k141_1068088	5874	44.9608	High-quality	AAI-based (high-confidence)	Unassigned
SGW2D_4k141_94393	5534	47.2172	High-quality	DTR (high-confidence)	Unassigned
SGW1L_4k141_1984107	16420	35.5786	High-quality	AAI-based (medium-confidence)	Unassigned
SGW1L_3k141_585012	4575	42.1858	High-quality	AAI-based (medium-confidence)	Unassigned
SGW2L_2k141_453382_full	8055	37.5916	High-quality	AAI-based (medium-confidence)	Polydnaviriformidae
SGW2D_1k141_1128057_full	6485	38.6276	High-quality	AAI-based (medium-confidence)	Unassigned
SGW1L_3k141_650961_full	6085	36.0559	High-quality	AAI-based (medium-confidence)	Unassigned
SGW2D_4k141_163983	5668	38.7438	High-quality	AAI-based (medium-confidence)	Unassigned
SGW2L_5k141_1305016	6109	39.3681	High-quality	AAI-based (medium-confidence)	Polydnaviriformidae
SGW1L_5k141_815710_full	14328	39.5449	High-quality	HMM-based (lower-bound)	Unassigned
SGW2D_3k141_1341074	5219	42.7093	High-quality	AAI-based (medium-confidence)	Unassigned
SGW1L_4k141_1020567	4573	44.8721	High-quality	DTR (high-confidence)	Polydnaviriformidae
SGW2D_1k141_940651	4680	44.8077	High-quality	AAI-based (medium-confidence)	Unassigned
SGW1L_1k141_1240426	4582	44.4566	High-quality	DTR (high-confidence)	Unassigned
SGW2L_4k141_780300	4374	41.4266	High-quality	AAI-based (medium-confidence)	Others
SGW2L_3k141_952582	8610	39.036	High-quality	AAI-based (medium-confidence)	Unassigned
SGW2L_2k141_216281	6900	40.1304	High-quality	AAI-based (medium-confidence)	Unassigned
SGW2L_3k141_1244443	8212	40.2338	High-quality	AAI-based (medium-confidence)	Unassigned
SGW2D_4k141_208231	7273	38.8973	High-quality	AAI-based (medium-confidence)	Unassigned
SGW1L_1k141_817800	7288	40.5735	High-quality	AAI-based (medium-confidence)	Unassigned
SGW2D_4k141_1918122_full	5811	39.0638	High-quality	HMM-based (lower-bound)	Smacoviridae
SGW2L_3k141_6043_full	5069	39.1004	High-quality	HMM-based (lower-bound)	Smacoviridae
SGW2D_1k141_2034398_full	4956	39.891	High-quality	HMM-based (lower-bound)	Unassigned
SGW2L_4k141_1078093	3798	42.3381	High-quality	AAI-based (medium-confidence)	Smacoviridae
SGW2L_5k141_366380	2370	42.5316	High-quality	AAI-based (medium-confidence)	Smacoviridae
SGW2D_4k141_1263159	3137	40.2933	High-quality	AAI-based (medium-confidence)	Smacoviridae
SGW2L_4k141_525537	4254	37.9643	High-quality	HMM-based (lower-bound)	Smacoviridae
SGW2D_4k141_578176	4023	43.4502	High-quality	HMM-based (lower-bound)	Unassigned
SGW2D_2k141_819647	7539	37.3392	High-quality	HMM-based (lower-bound)	Unassigned
SGW2D_3k141_1066902	5575	38.3498	High-quality	HMM-based (lower-bound)	Smacoviridae
SGW1L_3k141_178290	4345	39.931	High-quality	HMM-based (lower-bound)	Smacoviridae
SGW2D_4k141_638924_full	4433	35.0327	High-quality	HMM-based (lower-bound)	Smacoviridae
SGW1L_5k141_1155291	4665	36.9561	High-quality	HMM-based (lower-bound)	Smacoviridae
SGW2L_4k141_1821302	2735	39.6709	High-quality	AAI-based (medium-confidence)	Smacoviridae
SGW2D_1k141_1772111	4393	37.7646	High-quality	HMM-based (lower-bound)	Smacoviridae
SGW1L_4k141_848259	2734	41.1119	High-quality	HMM-based (lower-bound)	Smacoviridae
SGW1L_1k141_1055145	6241	38.3753	High-quality	HMM-based (lower-bound)	Smacoviridae
SGW2D_1k141_1073945_full	7045	36.1675	High-quality	HMM-based (lower-bound)	Alphasatellitidae
SGW2L_2k141_589098_full	3591	42.328	High-quality	HMM-based (lower-bound)	Alphasatellitidae
SGW2L_3k141_1359983	5111	45.2945	High-quality	HMM-based (lower-bound)	Smacoviridae
SGW2D_4k141_140680_full	2498	43.5548	High-quality	AAI-based (medium-confidence)	Smacoviridae
SGW2D_1k141_1612278	4168	45.5614	High-quality	HMM-based (lower-bound)	Unassigned
SGW1L_3k141_9245_full	4478	42.519	High-quality	HMM-based (lower-bound)	Smacoviridae
SGW1L_5k141_805599_full	3938	42.001	High-quality	HMM-based (lower-bound)	Smacoviridae
SGW2L_4k141_1207931_full	2990	45.7525	High-quality	HMM-based (lower-bound)	Smacoviridae
SGW2L_3k141_260404	8794	38.7082	High-quality	AAI-based (medium-confidence)	Unassigned
SGW2D_4k141_621578	9116	39.8749	High-quality	DTR (high-confidence)	Unassigned
SGW2D_4k141_519465	8240	40.6432	High-quality	AAI-based (high-confidence)	Unassigned
SGW2D_1k141_1187775	7631	39.7589	High-quality	AAI-based (high-confidence)	Unassigned
SGW2L_2k141_307706	8460	35.7092	High-quality	AAI-based (medium-confidence)	Unassigned
SGW1L_4k141_1711770	8189	34.8394	High-quality	AAI-based (medium-confidence)	Unassigned
SGW2D_2k141_1300158	9864	37.4797	High-quality	AAI-based (medium-confidence)	Unassigned
SGW2L_4k141_1513668_full	9172	38.6939	High-quality	AAI-based (medium-confidence)	Unassigned
SGW1L_3k141_1646147	7674	44.6443	High-quality	AAI-based (medium-confidence)	Unassigned
SGW2D_4k141_1739444	6758	45.7384	High-quality	DTR (medium-confidence)	Unassigned
SGW2D_2k141_1096920	7502	41.4556	High-quality	AAI-based (high-confidence)	Unassigned
SGW2D_4k141_666700	7688	41.3502	High-quality	AAI-based (medium-confidence)	Unassigned
SGW2D_4k141_1441578	8012	41.4753	High-quality	AAI-based (high-confidence)	Unassigned
SGW1L_4k141_197043	7577	42.0747	High-quality	DTR (high-confidence)	Unassigned
SGW1L_4k141_1346179	10461	39.8815	High-quality	AAI-based (high-confidence)	Unassigned
SGW2L_1k141_1175535	7906	41.6772	High-quality	AAI-based (medium-confidence)	Unassigned
SGW1L_1k141_1290946	6842	41.6691	High-quality	AAI-based (high-confidence)	Unassigned
SGW1L_4k141_2049124	8269	40.9844	High-quality	AAI-based (high-confidence)	Unassigned
SGW2D_3k141_552402	7934	44.6307	High-quality	DTR (high-confidence)	Unassigned
SGW2D_4k141_844974	6664	41.1615	High-quality	AAI-based (medium-confidence)	Unassigned
SGW2D_3k141_179335	7355	42.121	High-quality	AAI-based (medium-confidence)	Unassigned
SGW2L_2k141_1402123	6654	40.4268	High-quality	AAI-based (high-confidence)	Unassigned
SGW2L_5k141_713191	6397	42.176	High-quality	DTR (high-confidence)	Unassigned
SGW1L_5k141_1278790	7825	43.2332	High-quality	DTR (high-confidence)	Unassigned
SGW1L_5k141_174178	6405	42.3419	High-quality	AAI-based (high-confidence)	Unassigned
SGW1L_3k141_852071	8469	36.793	High-quality	AAI-based (medium-confidence)	Unassigned
SGW1L_5k141_665130	10895	37.843	High-quality	DTR (high-confidence)	Unassigned
SGW2L_2k141_1453794	10074	38.8922	High-quality	AAI-based (medium-confidence)	Unassigned
SGW2D_1k141_2188211	6419	41.3304	High-quality	AAI-based (medium-confidence)	Retroviridae
SGW2L_1k141_1708960	8457	41.1375	High-quality	AAI-based (high-confidence)	Metaviridae
SGW2L_4k141_1510008	6337	42.1019	High-quality	DTR (medium-confidence)	Unassigned
SGW2D_3k141_1111011	6302	42.1295	High-quality	DTR (high-confidence)	Unassigned
SGW2D_3k141_106769	6232	43.5013	High-quality	AAI-based (high-confidence)	Unassigned
SGW2L_3k141_480450	6459	42.9943	High-quality	AAI-based (medium-confidence)	Unassigned
SGW1L_5k141_197318	6925	42.8159	High-quality	AAI-based (high-confidence)	Metaviridae
SGW2D_1k141_221466	5842	42.2629	High-quality	DTR (medium-confidence)	Unassigned
SGW2L_4k141_1811455	6049	42.4202	High-quality	DTR (high-confidence)	Metaviridae
SGW2L_1k141_1189362	6058	42.5058	High-quality	DTR (medium-confidence)	Metaviridae
SGW2L_3k141_629256	7116	41.9337	High-quality	AAI-based (high-confidence)	Unassigned
SGW2L_4k141_677644	7503	42.8762	High-quality	AAI-based (medium-confidence)	Unassigned
SGW2D_3k141_1075124	5920	43.8176	High-quality	DTR (medium-confidence)	Unassigned
SGW2D_2k141_778398	7522	50.4919	High-quality	AAI-based (medium-confidence)	Unassigned
SGW1L_1k141_1238590	13313	44.4002	High-quality	AAI-based (medium-confidence)	Unassigned
SGW2D_1k141_1045791	8634	44.0931	High-quality	AAI-based (medium-confidence)	Unassigned
SGW1L_4k141_234326	7754	40.0954	High-quality	AAI-based (medium-confidence)	Unassigned
SGW2D_2k141_1561761	7794	40.3002	High-quality	AAI-based (medium-confidence)	Unassigned
SGW2D_3k141_700477	8378	40.5586	High-quality	AAI-based (medium-confidence)	Unassigned
SGW2D_3k141_1585408	8211	40.7746	High-quality	AAI-based (medium-confidence)	Unassigned
SGW2D_4k141_1383203	7535	43.5302	High-quality	DTR (high-confidence)	Unassigned
SGW2L_2k141_1330022	6674	45.2952	High-quality	AAI-based (medium-confidence)	Unassigned
SGW2D_2k141_1749420	6639	45.1725	High-quality	AAI-based (medium-confidence)	Unassigned
SGW2D_3k141_1397957	6483	40.2437	High-quality	AAI-based (medium-confidence)	Unassigned
SGW2L_5k141_841984	7318	40.0656	High-quality	AAI-based (medium-confidence)	Unassigned
SGW1L_3k141_1633047	7554	42.6132	High-quality	AAI-based (medium-confidence)	Unassigned
SGW2L_4k141_1673117	8101	41.2295	High-quality	AAI-based (medium-confidence)	Unassigned
SGW2D_2k141_1419447	7663	43.1946	High-quality	AAI-based (medium-confidence)	Unassigned
SGW2L_3k141_1493137	8288	38.8152	High-quality	AAI-based (medium-confidence)	Unassigned
SGW2D_4k141_1251861	7277	41.2807	High-quality	AAI-based (medium-confidence)	Unassigned
SGW2L_3k141_1045910	8151	39.5289	High-quality	AAI-based (medium-confidence)	Unassigned
SGW2L_4k141_832655	8438	40.5191	High-quality	AAI-based (medium-confidence)	Unassigned
SGW1L_1k141_669252	7946	42.4239	High-quality	DTR (high-confidence)	Unassigned
SGW2L_5k141_1661677	8294	40.2218	High-quality	AAI-based (medium-confidence)	Unassigned
SGW1L_3k141_1956822	9384	39.9829	High-quality	AAI-based (medium-confidence)	Unassigned
SGW2D_2k141_888656	7338	45.6255	High-quality	AAI-based (medium-confidence)	Unassigned
SGW1L_5k141_1416723	6230	41.9262	High-quality	AAI-based (medium-confidence)	Unassigned
SGW2D_3k141_148364	6949	39.7899	High-quality	AAI-based (medium-confidence)	Unassigned
SGW2D_3k141_410175	7041	41.1731	High-quality	AAI-based (medium-confidence)	Unassigned
SGW2L_5k141_1960184	6902	42.1182	High-quality	AAI-based (medium-confidence)	Unassigned
SGW2L_5k141_977542	4518	40.4604	High-quality	AAI-based (high-confidence)	Metaviridae
SGW1L_5k141_393569	4508	45.4082	High-quality	DTR (medium-confidence)	Metaviridae
SGW2L_2k141_733864	4578	45.107	High-quality	DTR (medium-confidence)	Metaviridae
SGW2D_2k141_1702303	4647	45.212	High-quality	DTR (high-confidence)	Metaviridae
SGW2L_1k141_1331551	6028	40.1792	High-quality	AAI-based (medium-confidence)	Unassigned
SGW2L_3k141_2047894	5732	43.7195	High-quality	AAI-based (high-confidence)	Unassigned
SGW1L_4k141_211145	4723	41.0332	High-quality	AAI-based (high-confidence)	Metaviridae
SGW2L_2k141_16304	4822	42.5964	High-quality	AAI-based (high-confidence)	Metaviridae
SGW1L_3k141_1714536	4869	41.2405	High-quality	AAI-based (high-confidence)	Metaviridae
SGW2L_3k141_1673269	5524	41.0572	High-quality	AAI-based (medium-confidence)	Unassigned
SGW2D_2k141_1877123	5715	41.2423	High-quality	AAI-based (high-confidence)	Metaviridae
SGW2L_3k141_959735	4737	43.0441	High-quality	DTR (medium-confidence)	Unassigned
SGW2L_3k141_1536756	4626	43.6446	High-quality	AAI-based (high-confidence)	Metaviridae
SGW2L_4k141_351766	4740	43.0591	High-quality	DTR (medium-confidence)	Metaviridae
SGW1L_4k141_1361481	5916	43.6444	High-quality	AAI-based (high-confidence)	Unassigned
SGW2D_4k141_1705145	4497	43.3845	High-quality	AAI-based (medium-confidence)	Metaviridae
SGW2D_4k141_171861	4826	43.7215	High-quality	DTR (high-confidence)	Metaviridae
SGW2L_5k141_1991089	8807	39.8092	High-quality	AAI-based (medium-confidence)	Metaviridae
SGW1L_1k141_302071	7128	38.0051	High-quality	AAI-based (high-confidence)	Metaviridae
SGW2L_2k141_1105515	11539	42.8807	High-quality	AAI-based (medium-confidence)	Unassigned
SGW2D_3k141_533197	4836	44.1274	High-quality	AAI-based (medium-confidence)	Unassigned
SGW2L_1k141_833366	7169	41.9724	High-quality	AAI-based (medium-confidence)	Unassigned
SGW2L_2k141_137465	6460	42.1362	High-quality	AAI-based (high-confidence)	Unassigned
SGW2L_1k141_709806	4396	42.8116	High-quality	AAI-based (high-confidence)	Metaviridae
SGW2L_2k141_78918	5211	41.7194	High-quality	AAI-based (high-confidence)	Metaviridae
SGW1L_5k141_1881335	4456	42.9533	High-quality	DTR (high-confidence)	Metaviridae
SGW1L_4k141_446568	4749	43.3565	High-quality	AAI-based (high-confidence)	Unassigned
SGW2L_5k141_372012	7468	39.7965	High-quality	AAI-based (medium-confidence)	Unassigned
SGW2L_2k141_1237168	7158	37.4546	High-quality	AAI-based (high-confidence)	Unassigned
SGW2D_1k141_1897351	4512	43.8387	High-quality	AAI-based (high-confidence)	Metaviridae
SGW2D_4k141_1545335	4662	44.6589	High-quality	DTR (high-confidence)	Metaviridae
SGW2D_3k141_394202	4803	41.8488	High-quality	DTR (high-confidence)	Metaviridae
SGW2L_1k141_471527	4803	41.4949	High-quality	DTR (high-confidence)	Metaviridae
SGW2D_4k141_319000	5167	40.3135	High-quality	AAI-based (high-confidence)	Metaviridae
SGW2L_3k141_854203	6072	38.6034	High-quality	AAI-based (medium-confidence)	Unassigned
SGW2D_1k141_552666	8831	39.1802	High-quality	AAI-based (medium-confidence)	Unassigned
SGW1L_3k141_1409573	6908	40.5182	High-quality	AAI-based (medium-confidence)	Unassigned
SGW2D_2k141_315201	9920	38.0141	High-quality	HMM-based (lower-bound)	Unassigned
SGW2L_3k141_1012005	4737	41.1653	High-quality	DTR (high-confidence)	Unassigned
SGW2L_5k141_1044028	5840	40.1199	High-quality	AAI-based (high-confidence)	Metaviridae
SGW2D_2k141_1155920	4053	38.0459	High-quality	AAI-based (medium-confidence)	Unassigned
SGW2L_4k141_921252	5206	43.1041	High-quality	AAI-based (high-confidence)	Unassigned
SGW2D_1k141_1044685	4670	44.818	High-quality	DTR (high-confidence)	Metaviridae
SGW1L_5k141_1482742	4799	41.3211	High-quality	AAI-based (medium-confidence)	Unassigned
SGW2L_4k141_1297844	4990	41.7034	High-quality	AAI-based (medium-confidence)	Metaviridae
SGW1L_3k141_1640290	4674	44.5871	High-quality	AAI-based (high-confidence)	Unassigned
SGW1L_5k141_799638	4918	45.2216	High-quality	AAI-based (medium-confidence)	Metaviridae
SGW2D_3k141_1635213	4958	45.3812	High-quality	AAI-based (medium-confidence)	Metaviridae
SGW1L_5k141_471201	4371	40.9517	High-quality	AAI-based (medium-confidence)	Unassigned
SGW2D_3k141_25211	5267	42.0353	High-quality	AAI-based (medium-confidence)	Unassigned
SGW2L_4k141_725247	4790	44.9269	High-quality	AAI-based (high-confidence)	Metaviridae
SGW2D_2k141_1951909	4609	42.4821	High-quality	DTR (high-confidence)	Metaviridae
SGW2D_4k141_1089792	4792	41.9866	High-quality	AAI-based (high-confidence)	Metaviridae
SGW1L_3k141_1240750	4938	41.4338	High-quality	AAI-based (medium-confidence)	Unassigned
SGW1L_4k141_1124962	6251	40.7935	High-quality	AAI-based (medium-confidence)	Unassigned
SGW2L_3k141_767587	5743	42.382	High-quality	AAI-based (high-confidence)	Metaviridae
SGW1L_1k141_1853923	4451	43.1588	High-quality	AAI-based (high-confidence)	Unassigned
SGW2L_3k141_66934	6098	42.2926	High-quality	AAI-based (high-confidence)	Unassigned
SGW1L_4k141_719809	5881	43.0029	High-quality	AAI-based (medium-confidence)	Unassigned
SGW1L_3k141_917518	4926	42.2452	High-quality	DTR (high-confidence)	Metaviridae
SGW2D_4k141_571125	4934	42.2983	High-quality	DTR (high-confidence)	Metaviridae
SGW2L_3k141_2067595	6585	40.6986	High-quality	AAI-based (high-confidence)	Metaviridae
SGW2L_4k141_850007	5087	41.1638	High-quality	AAI-based (high-confidence)	Metaviridae
SGW2D_2k141_1793194	4603	40.7778	High-quality	AAI-based (high-confidence)	Unassigned
SGW2L_2k141_292877	4839	41.7028	High-quality	AAI-based (high-confidence)	Unassigned
SGW2D_3k141_894716	4548	43.6456	High-quality	AAI-based (high-confidence)	Metaviridae
SGW2D_2k141_1316259	4274	44.3613	High-quality	AAI-based (high-confidence)	Metaviridae
SGW1L_3k141_1224546	7991	40.6457	High-quality	AAI-based (medium-confidence)	Unassigned
SGW2D_1k141_281539	4710	43.3546	High-quality	DTR (high-confidence)	Metaviridae
SGW1L_5k141_645277	4961	44.87	High-quality	AAI-based (high-confidence)	Metaviridae
SGW2D_4k141_7286_full	7285	41.9904	High-quality	AAI-based (high-confidence)	Unassigned
SGW2L_4k141_1372553	4746	41.0662	High-quality	DTR (high-confidence)	Metaviridae
SGW1L_1k141_144153	9415	39.692	High-quality	AAI-based (medium-confidence)	Unassigned
SGW2L_5k141_740880	7633	40.6655	High-quality	AAI-based (medium-confidence)	Unassigned
SGW2D_3k141_922992	7581	41.8151	High-quality	AAI-based (medium-confidence)	Unassigned
SGW1L_1k141_1424090	5868	41.803	High-quality	AAI-based (medium-confidence)	Unassigned
SGW1L_5k141_341497	6674	38.208	High-quality	AAI-based (high-confidence)	Unassigned
SGW2L_1k141_1779668	6067	40.5472	High-quality	AAI-based (high-confidence)	Metaviridae
SGW2L_2k141_107738	4826	42.0431	High-quality	AAI-based (high-confidence)	Metaviridae
SGW2D_2k141_830564	7775	38.9068	High-quality	AAI-based (medium-confidence)	Unassigned
SGW1L_3k141_1149208	5078	42.1229	High-quality	AAI-based (high-confidence)	Metaviridae
SGW1L_1k141_637478	4589	42.2314	High-quality	DTR (medium-confidence)	Metaviridae
SGW2L_4k141_308804	4718	41.6278	High-quality	DTR (high-confidence)	Metaviridae
SGW1L_1k141_759752	8372	39.4171	High-quality	AAI-based (medium-confidence)	Unassigned
SGW2L_3k141_1608322	5144	41.9129	High-quality	AAI-based (high-confidence)	Metaviridae
SGW2D_1k141_1414744	4426	40.7817	High-quality	DTR (medium-confidence)	Metaviridae
SGW2D_2k141_1592752	5049	41.9093	High-quality	AAI-based (high-confidence)	Metaviridae
SGW2L_3k141_713153	5087	41.3996	High-quality	AAI-based (high-confidence)	Metaviridae
SGW1L_1k141_1803909	5785	41.2792	High-quality	AAI-based (high-confidence)	Metaviridae
SGW2D_3k141_933003	4790	43.1733	High-quality	DTR (high-confidence)	Metaviridae
SGW1L_1k141_1803154	4725	42.7302	High-quality	DTR (high-confidence)	Unassigned
SGW2D_3k141_1551636	4586	42.3245	High-quality	AAI-based (high-confidence)	Unassigned
SGW1L_3k141_1712428	4586	43.5456	High-quality	DTR (high-confidence)	Metaviridae
SGW2L_1k141_769069	4983	43.5882	High-quality	AAI-based (high-confidence)	Metaviridae
SGW2L_1k141_2104961	4438	42.8571	High-quality	DTR (high-confidence)	Metaviridae
SGW2D_1k141_609	4437	42.6865	High-quality	DTR (medium-confidence)	Metaviridae
SGW2L_5k141_1623054	4579	43.1754	High-quality	AAI-based (high-confidence)	Unassigned

## Sheet: S3_AMGs information
Conservative AMGs
gene	scaffold	start_position	end_position	auxiliary_score	ko_id	kegg_hit	viral_id	viral_hit	viral_RBH	viral_identity	viral_bitScore	viral_eVal	pfam_hits	cazy_hits	vogdb_hits	vogdb_categories	is_transposon
SGW1L_3k141_1730185-cat_2_5	SGW1L_3k141_1730185-cat_2	1318	1689	3			YP_238845.1	YP_238845.1 similar to NP_932473.1 [Aeromonas virus 31]	FALSE	0.544	126	2.801e-33	Glycine radical [PF01228.24]		sp|P13316|GRCA_BPT4 Autonomous glycyl radical cofactor; Xh	Xh	FALSE
SGW1L_3k141_1737331-cat_2_12	SGW1L_3k141_1737331-cat_2	5616	6278	3	K01520	dUTP pyrophosphatase [EC:3.6.1.23]	YP_006989491.1	YP_006989491.1 putative dUTP pyrophosphatase [Caulobacter virus Karma]	FALSE	0.376	66	2.969e-11	dUTPase [PF00692.22]		0	0	FALSE
SGW1L_3k141_1832010-cat_2_14	SGW1L_3k141_1832010-cat_2	6456	7268	3	K01916	NAD+ synthase [EC:6.3.1.5]	YP_007518027.1	YP_007518027.1 NH(3)-dependent NAD+ synthetase NadE [Pelagibacter phage HTVC008M]	FALSE	0.261	80	1.561e-15	NAD synthase [PF02540.20]		sp|B0S1S2|NADE_FINM2 NH(3)-dependent NAD(+) synthetase; Xh	Xh	FALSE
SGW1L_3k141_1872307-cat_1_201	SGW1L_3k141_1872307-cat_1	108869	110032	1	K21636	ribonucleoside-triphosphate reductase (formate) [EC:1.1.98.6]	YP_007673612.1	YP_007673612.1 anaerobic ribonucleoside triphosphate reductase [Vibrio phage 11895-B1]	TRUE	0.699	543	8.29e-173	Anaerobic ribonucleoside-triphosphate reductase [PF13597.9]; ATP cone domain [PF03477.19]		sp|P28903|NRDD_ECOLI Anaerobic ribonucleoside-triphosphate reductase; Xh	Xh	FALSE
SGW1L_3k141_1872307-cat_1_202	SGW1L_3k141_1872307-cat_1	110407	111279	1	K21636	ribonucleoside-triphosphate reductase (formate) [EC:1.1.98.6]	YP_007673612.1	YP_007673612.1 anaerobic ribonucleoside triphosphate reductase [Vibrio phage 11895-B1]	FALSE	0.747	441	2.043e-139	Anaerobic ribonucleoside-triphosphate reductase [PF13597.9]		0	0	FALSE
SGW1L_3k141_1872307-cat_1_205	SGW1L_3k141_1872307-cat_1	112060	112620	1	K00857	thymidine kinase [EC:2.7.1.21]	YP_009021692.1	YP_009021692.1 thymidine kinase [Vibrio phage CHOED]	FALSE	0.493	170	1.933e-47	Thymidine kinase [PF00265.21]		sp|P13300|KITH_BPT4 Thymidine kinase; XhXr	Xh;Xr	FALSE
SGW1L_3k141_1872307-cat_1_207	SGW1L_3k141_1872307-cat_1	112885	115152	1	K00525	ribonucleoside-diphosphate reductase alpha chain [EC:1.17.4.1]	YP_009822392.1	YP_009822392.1 putative ribonucleoside-diphosphate reductase 1 subunit alpha [Escherichia phage vB_EcoM_KWBSE43-6]	TRUE	0.554	801	3.041e-255	Ribonucleotide reductase, barrel domain [PF02867.18]; Ribonucleotide reductase, all-alpha domain [PF00317.24]		sp|P00452|RIR1_ECOLI Ribonucleoside-diphosphate reductase 1 subunit alpha; XhXr	Xh;Xr	FALSE
SGW1L_3k141_1872307-cat_1_208	SGW1L_3k141_1872307-cat_1	115216	116601	1	K00526	ribonucleoside-diphosphate reductase beta chain [EC:1.17.4.1]	YP_009838407.1	YP_009838407.1 RNRII protein [Vibrio phage YC]	TRUE	0.643	467	4.263e-145	Ribonucleotide reductase, small chain [PF00268.24]; Glutaredoxin [PF00462.27]		sp|P69924|RIR2_ECOLI Ribonucleoside-diphosphate reductase 1 subunit beta; XhXr	Xh;Xr	FALSE
SGW1L_3k141_1872307-cat_1_61	SGW1L_3k141_1872307-cat_1	27758	28594	2	K00560	thymidylate synthase [EC:2.1.1.45]	YP_009620620.1	YP_009620620.1 thymidylate synthase [Proteus phage PM135]	FALSE	0.528	286	6.317e-86	Thymidylate synthase [PF00303.22]		sp|P00471|TYSY_BPT4 Thymidylate synthase; Xr	Xr	FALSE
SGW1L_3k141_1872307-cat_1_62	SGW1L_3k141_1872307-cat_1	28604	29140	2	K00287	dihydrofolate reductase [EC:1.5.1.3]	YP_009223046.1	YP_009223046.1 dihydrofolate reductase [Vibrio phage eugene 12A10]	FALSE	0.432	137	4.177e-36	Dihydrofolate reductase [PF00186.22]		0	0	FALSE
SGW1L_3k141_1958709-cat_1_22	SGW1L_3k141_1958709-cat_1	17189	17809	1	K03465	thymidylate synthase (FAD) [EC:2.1.1.148]	YP_009597114.1	YP_009597114.1 putative thymidylate synthetase [Campylobacter phage vB_CjeM_Los1]	FALSE	0.461	181	6.607e-51	Thymidylate synthase complementing protein [PF02511.18]		0	0	FALSE
SGW1L_3k141_1958709-cat_1_29	SGW1L_3k141_1958709-cat_1	25178	26290	1			YP_009010751.1	YP_009010751.1 DNA methyltransferase [Croceibacter phage P2559Y]	FALSE	0.403	261	1.196e-75	C-5 cytosine-specific DNA methylase [PF00145.20]		sp|P34877|MTSA_LACLC Modification methylase ScrFIA; XhXp	Xh;Xp	FALSE
SGW1L_3k141_1958709-cat_1_32	SGW1L_3k141_1958709-cat_1	26975	28738	1	K00525	ribonucleoside-diphosphate reductase alpha chain [EC:1.17.4.1]	YP_009876154.1	YP_009876154.1 Ribonucleotide-diposhpate reductase protein, subunit alpha [Vibrio phage vB_VspP_pVa5]	TRUE	0.534	591	8.976e-186	Ribonucleotide reductase, barrel domain [PF02867.18]		sp|P00452|RIR1_ECOLI Ribonucleoside-diphosphate reductase 1 subunit alpha; XhXr	Xh;Xr	FALSE
SGW1L_3k141_1958709-cat_1_33	SGW1L_3k141_1958709-cat_1	28747	29679	1	K00526	ribonucleoside-diphosphate reductase beta chain [EC:1.17.4.1]	YP_164142.1	YP_164142.1 ribonucleoside-diphosphate reductase beta subunit [Singapore grouper iridovirus]	FALSE	0.449	254	2.543e-74	Ribonucleotide reductase, small chain [PF00268.24]		sp|P69924|RIR2_ECOLI Ribonucleoside-diphosphate reductase 1 subunit beta; XhXr	Xh;Xr	FALSE
SGW1L_3k141_2104533-cat_2_5	SGW1L_3k141_2104533-cat_2	3978	5084	3			YP_006489269.1	YP_006489269.1 ribonucleotide-diphosphate reductase subunit beta [Colwellia phage 9A]	FALSE	0.319	181	2.016e-48	Ribonucleotide reductase, small chain [PF00268.24]		sp|P69924|RIR2_ECOLI Ribonucleoside-diphosphate reductase 1 subunit beta; XhXr	Xh;Xr	FALSE
SGW1L_3k141_2104533-cat_2_8	SGW1L_3k141_2104533-cat_2	5698	6573	3	K03465	thymidylate synthase (FAD) [EC:2.1.1.148]							Thymidylate synthase complementing protein [PF02511.18]		0	0	FALSE
SGW1L_3k141_474720-cat_2_2	SGW1L_3k141_474720-cat_2	2084	3184	3			YP_009808541.1	YP_009808541.1 ribonucleotide-diphosphate reductase subunit beta [Vibrio phage vB_VpS_PG07]	FALSE	0.598	417	1.702e-129	Ribonucleotide reductase, small chain [PF00268.24]		sp|P69924|RIR2_ECOLI Ribonucleoside-diphosphate reductase 1 subunit beta; XhXr	Xh;Xr	FALSE
SGW1L_3k141_474720-cat_2_4	SGW1L_3k141_474720-cat_2	3422	4273	3	K00560	thymidylate synthase [EC:2.1.1.45]	YP_009794718.1	YP_009794718.1 thymidylate synthase [Vibrio phage JSF12]	TRUE	0.66	377	2.14e-117	Thymidylate synthase [PF00303.22]		sp|P00471|TYSY_BPT4 Thymidylate synthase; Xr	Xr	FALSE
SGW1L_3k141_476058_full-cat_2_4	SGW1L_3k141_476058_full-cat_2	3000	3482	3	K00287	dihydrofolate reductase [EC:1.5.1.3]	YP_009151580.1	YP_009151580.1 dihydrofolate reductase [Bacillus phage Moonbeam]	FALSE	0.402	112	5.986e-28	Dihydrofolate reductase [PF00186.22]		0	0	FALSE
SGW1L_3k141_530160-cat_2_10	SGW1L_3k141_530160-cat_2	3409	4404	3	K06211	HTH-type transcriptional regulator, transcriptional repressor of NAD biosynthesis genes [EC:2.7.7.1 2.7.1.22]	YP_007673553.1	YP_007673553.1 nicotinamide-nucleotide adenylyltransferase [Vibrio phage 11895-B1]	FALSE	0.219	88	8.423e-18	AAA domain [PF13521.9]		sp|Q55928|NADM_SYNY3 Bifunctional NMN adenylyltransferase/Nudix hydrolase; Xh	Xh	FALSE
SGW1L_3k141_562317_full-cat_2_18	SGW1L_3k141_562317_full-cat_2	8477	9466	3									Cytidylyltransferase-like [PF01467.29]		0	0	FALSE
SGW1L_3k141_925729-cat_1_43	SGW1L_3k141_925729-cat_1	44542	45207	2	K03465	thymidylate synthase (FAD) [EC:2.1.1.148]	YP_007003165.1	YP_007003165.1 thymidilate synthase [Enterobacter phage EcP1]	FALSE	0.441	175	9.831e-49	Thymidylate synthase complementing protein [PF02511.18]		sp|Q05259|THYX_BPML5 Probable flavin-dependent thymidylate synthase; XhXr	Xh;Xr	FALSE
SGW1L_4k141_1683643-cat_1_11	SGW1L_4k141_1683643-cat_1	15771	17501	1	K00525	ribonucleoside-diphosphate reductase alpha chain [EC:1.17.4.1]	YP_009104028.1	YP_009104028.1 RnR alpha subunit [Shewanella sp. phage 1/40]	TRUE	0.475	499	2.869e-154	Ribonucleotide reductase, barrel domain [PF02867.18]; Ribonucleotide reductase, all-alpha domain [PF00317.24]		sp|P00452|RIR1_ECOLI Ribonucleoside-diphosphate reductase 1 subunit alpha; XhXr	Xh;Xr	FALSE
SGW1L_4k141_1683643-cat_1_12	SGW1L_4k141_1683643-cat_1	17494	18507	1			YP_009596365.1	YP_009596365.1 ribonucleoside-diphosphate reductase beta subunit [Rhodococcus phage Weasels2]	FALSE	0.355	181	7.761e-49	Ribonucleotide reductase, small chain [PF00268.24]		sp|P69924|RIR2_ECOLI Ribonucleoside-diphosphate reductase 1 subunit beta; XhXr	Xh;Xr	FALSE
SGW1L_4k141_1683643-cat_1_34	SGW1L_4k141_1683643-cat_1	36410	36892	1	K00287	dihydrofolate reductase [EC:1.5.1.3]	YP_007675963.1	YP_007675963.1 dihydrofolate reductase [Vibrio phage PWH3a-P1]	FALSE	0.41	115	4.836e-29	Dihydrofolate reductase [PF00186.22]		0	0	FALSE
SGW1L_4k141_1683643-cat_1_35	SGW1L_4k141_1683643-cat_1	36904	37758	1	K00560	thymidylate synthase [EC:2.1.1.45]	YP_006489215.1	YP_006489215.1 thymidylate synthase [Colwellia phage 9A]	FALSE	0.537	288	1.232e-86	Thymidylate synthase [PF00303.22]		sp|P00471|TYSY_BPT4 Thymidylate synthase; Xr	Xr	FALSE
SGW1L_4k141_1683643-cat_1_41	SGW1L_4k141_1683643-cat_1	40423	42165	1	K03462	nicotinamide phosphoribosyltransferase [EC:2.4.2.12]	YP_004251171.1	YP_004251171.1 nicotinate phosphoribosyltransferase [Vibrio phage ICP1]	TRUE	0.45	457	8.194e-140	Nicotinate phosphoribosyltransferase (NAPRTase) family [PF04095.19]; Nicotinamide phosphoribosyltransferase, N-terminal domain [PF18127.4]		sp|Q99KQ4|NAMPT_MOUSE Nicotinamide phosphoribosyltransferase; Xh	Xh	FALSE
SGW1L_4k141_1683643-cat_1_43	SGW1L_4k141_1683643-cat_1	42546	43382	1	K00948	ribose-phosphate pyrophosphokinase [EC:2.7.6.1]	YP_004251170.1	YP_004251170.1 ribose-phosphate pyrophosphokinase [Vibrio phage ICP1]	FALSE	0.397	162	3.332e-43	Phosphoribosyl synthetase-associated domain [PF14572.9]; Phosphoribosyl transferase domain [PF00156.30]		sp|Q0C5A1|KPRS_HYPNA Ribose-phosphate pyrophosphokinase; XhXr	Xh;Xr	FALSE
SGW1L_4k141_439961-cat_2_2	SGW1L_4k141_439961-cat_2	1529	2461	3			YP_009984406.1	YP_009984406.1 DNA-cytosine methyltransferase [Escherichia phage vB_EcoM_PHB05]	FALSE	0.395	224	4e-64	C-5 cytosine-specific DNA methylase [PF00145.20]		sp|P34877|MTSA_LACLC Modification methylase ScrFIA; XhXp	Xh;Xp	FALSE
SGW1L_5k141_349295-cat_2_2	SGW1L_5k141_349295-cat_2	820	3009	3	K00525	ribonucleoside-diphosphate reductase alpha chain [EC:1.17.4.1]	YP_007673501.1	YP_007673501.1 ribonucleoside-diphosphate reductase subunit alpha [Vibrio phage 11895-B1]	TRUE	0.817	1226	0	Ribonucleotide reductase, barrel domain [PF02867.18]; ATP cone domain [PF03477.19]		sp|P00452|RIR1_ECOLI Ribonucleoside-diphosphate reductase 1 subunit alpha; XhXr	Xh;Xr	FALSE
SGW1L_5k141_349295-cat_2_8	SGW1L_5k141_349295-cat_2	5113	5964	3	K00560	thymidylate synthase [EC:2.1.1.45]	YP_007675965.1	YP_007675965.1 thymidylate synthase [Vibrio phage PWH3a-P1]	TRUE	0.762	436	8.934e-138	Thymidylate synthase [PF00303.22]		sp|P00471|TYSY_BPT4 Thymidylate synthase; Xr	Xr	FALSE
SGW1L_5k141_504880-cat_2_5	SGW1L_5k141_504880-cat_2	1550	3097	3	K03462	nicotinamide phosphoribosyltransferase [EC:2.4.2.12]	YP_009225511.1	YP_009225511.1 nicotinamide phosphoribosyltransferase [Pseudoalteromonas phage H101]	TRUE	0.628	635	3.29e-202	Nicotinamide phosphoribosyltransferase, N-terminal domain [PF18127.4]		sp|Q99KQ4|NAMPT_MOUSE Nicotinamide phosphoribosyltransferase; Xh	Xh	FALSE
SGW1L_5k141_51150-cat_2_10	SGW1L_5k141_51150-cat_2	3953	6181	3	K00525	ribonucleoside-diphosphate reductase alpha chain [EC:1.17.4.1]	YP_009848073.1	YP_009848073.1 ribonucleotide reductase of class Ia (aerobic), alpha subunit [Salmonella phage vB_SenS_SB13]	TRUE	0.491	689	7.931e-217	Ribonucleotide reductase, barrel domain [PF02867.18]; Ribonucleotide reductase, all-alpha domain [PF00317.24]		sp|P00452|RIR1_ECOLI Ribonucleoside-diphosphate reductase 1 subunit alpha; XhXr	Xh;Xr	FALSE
SGW1L_5k141_51150-cat_2_9	SGW1L_5k141_51150-cat_2	2833	3909	3			YP_009790080.1	YP_009790080.1 aerobic ribonucleoside diphosphate reductase small subunit [Escherichia phage phiLLS]	FALSE	0.475	327	1.102e-98	Ribonucleotide reductase, small chain [PF00268.24]		sp|P69924|RIR2_ECOLI Ribonucleoside-diphosphate reductase 1 subunit beta; XhXr	Xh;Xr	FALSE
SGW2D_1k141_1094863-cat_2_24	SGW2D_1k141_1094863-cat_2	22997	23650	3			YP_006383283.1	YP_006383283.1 putative dTMP kinase [Halocynthia phage JM-2012]	FALSE	0.371	115	3.871e-28	Thymidylate kinase [PF02223.20]		0	0	FALSE
SGW2D_1k141_2200164-cat_1_10	SGW2D_1k141_2200164-cat_1	11833	14094	2	K00525	ribonucleoside-diphosphate reductase alpha chain [EC:1.17.4.1]	YP_009846753.1	YP_009846753.1 hypothetical protein HWC27_gp186 [Aeromonas phage 4L372D]	FALSE	0.512	719	7.774e-227	Ribonucleotide reductase, barrel domain [PF02867.18]; Ribonucleotide reductase, all-alpha domain [PF00317.24]		sp|P00452|RIR1_ECOLI Ribonucleoside-diphosphate reductase 1 subunit alpha; XhXr	Xh;Xr	FALSE
SGW2D_1k141_2200164-cat_1_11	SGW2D_1k141_2200164-cat_1	14109	15215	2			YP_009100336.1	YP_009100336.1 RnR beta subunit+NrdH [Shewanella sp. phage 1/4]	FALSE	0.562	390	2.57e-120	Ribonucleotide reductase, small chain [PF00268.24]		sp|P69924|RIR2_ECOLI Ribonucleoside-diphosphate reductase 1 subunit beta; XhXr	Xh;Xr	FALSE
SGW2D_1k141_407609_full-cat_1_42	SGW2D_1k141_407609_full-cat_1	41917	42495	2	K00857	thymidine kinase [EC:2.7.1.21]	YP_009833889.1	YP_009833889.1 thymidine kinase [Serratia phage vB_SmaM_ 2050HW]	FALSE	0.551	201	5.377e-58	Thymidine kinase [PF00265.21]		sp|P13300|KITH_BPT4 Thymidine kinase; XhXr	Xh;Xr	FALSE
SGW2D_1k141_408157-cat_2_4	SGW2D_1k141_408157-cat_2	867	1973	3			YP_007675959.1	YP_007675959.1 ribonucleoside diphosphate reductase subunit beta [Vibrio phage PWH3a-P1]	FALSE	0.41	262	3.19e-76	Ribonucleotide reductase, small chain [PF00268.24]		sp|P69924|RIR2_ECOLI Ribonucleoside-diphosphate reductase 1 subunit beta; XhXr	Xh;Xr	FALSE
SGW2D_1k141_408157-cat_2_5	SGW2D_1k141_408157-cat_2	2034	4238	3	K00525	ribonucleoside-diphosphate reductase alpha chain [EC:1.17.4.1]	YP_009037269.1	YP_009037269.1 putative ribonucleoside reductase alpha chain [Nitrincola phage 1M3-16]	TRUE	0.485	778	1.395e-247	Ribonucleotide reductase, barrel domain [PF02867.18]; Ribonucleotide reductase, all-alpha domain [PF00317.24]		sp|P00452|RIR1_ECOLI Ribonucleoside-diphosphate reductase 1 subunit alpha; XhXr	Xh;Xr	FALSE
SGW2D_1k141_965721-cat_1_193	SGW2D_1k141_965721-cat_1	129718	131541	1			YP_009104099.1	YP_009104099.1 phosphoribosyltransferase [Shewanella sp. phage 1/40]	FALSE	0.504	546	8.807e-170	Nicotinate phosphoribosyltransferase (NAPRTase) family [PF04095.19]		sp|Q99KQ4|NAMPT_MOUSE Nicotinamide phosphoribosyltransferase; Xh	Xh	FALSE
SGW2D_1k141_965721-cat_1_236	SGW2D_1k141_965721-cat_1	154761	155729	1	K06211	HTH-type transcriptional regulator, transcriptional repressor of NAD biosynthesis genes [EC:2.7.7.1 2.7.1.22]	YP_009809998.1	YP_009809998.1 ribosylnicotinamide kinase [Caulobacter phage CcrBL9]	FALSE	0.216	81	1.493e-15	AAA domain [PF13521.9]		sp|Q55928|NADM_SYNY3 Bifunctional NMN adenylyltransferase/Nudix hydrolase; Xh	Xh	FALSE
SGW2D_1k141_965721-cat_1_238	SGW2D_1k141_965721-cat_1	156406	156777	1			YP_009599633.1	YP_009599633.1 glycine radical protein [Serratia phage BF]	FALSE	0.555	121	9.05e-32	Glycine radical [PF01228.24]		sp|P13316|GRCA_BPT4 Autonomous glycyl radical cofactor; Xh	Xh	FALSE
SGW2D_1k141_965721-cat_1_48	SGW2D_1k141_965721-cat_1	31349	32374	1			YP_009225573.1	YP_009225573.1 ribonucleotide reductase of class Ia (aerobic) beta subunit [Pseudoalteromonas phage H101]	FALSE	0.581	373	6.099e-115	Ribonucleotide reductase, small chain [PF00268.24]		sp|P69924|RIR2_ECOLI Ribonucleoside-diphosphate reductase 1 subunit beta; XhXr	Xh;Xr	FALSE
SGW2D_1k141_965721-cat_1_49	SGW2D_1k141_965721-cat_1	32386	34491	1	K21636	ribonucleoside-triphosphate reductase (formate) [EC:1.1.98.6]	YP_010092792.1	YP_010092792.1 anaerobic NTP reductase large subunit [Aeromonas phage Ah1]	FALSE	0.619	850	5.533e-273	Anaerobic ribonucleoside-triphosphate reductase [PF13597.9]; ATP cone domain [PF03477.19]		sp|P28903|NRDD_ECOLI Anaerobic ribonucleoside-triphosphate reductase; Xh	Xh	FALSE
SGW2D_2k141_1003058-cat_1_114	SGW2D_2k141_1003058-cat_1	68442	69410	1	K06211	HTH-type transcriptional regulator, transcriptional repressor of NAD biosynthesis genes [EC:2.7.7.1 2.7.1.22]	YP_009809998.1	YP_009809998.1 ribosylnicotinamide kinase [Caulobacter phage CcrBL9]	FALSE	0.216	81	1.493e-15	AAA domain [PF13521.9]		sp|Q55928|NADM_SYNY3 Bifunctional NMN adenylyltransferase/Nudix hydrolase; Xh	Xh	FALSE
SGW2D_2k141_1003058-cat_1_116	SGW2D_2k141_1003058-cat_1	70087	70458	1			YP_009599633.1	YP_009599633.1 glycine radical protein [Serratia phage BF]	FALSE	0.555	121	9.05e-32	Glycine radical [PF01228.24]		sp|P13316|GRCA_BPT4 Autonomous glycyl radical cofactor; Xh	Xh	FALSE
SGW2D_2k141_1003058-cat_1_200	SGW2D_2k141_1003058-cat_1	133896	134921	1			YP_009225573.1	YP_009225573.1 ribonucleotide reductase of class Ia (aerobic) beta subunit [Pseudoalteromonas phage H101]	TRUE	0.581	373	6.099e-115	Ribonucleotide reductase, small chain [PF00268.24]		sp|P69924|RIR2_ECOLI Ribonucleoside-diphosphate reductase 1 subunit beta; XhXr	Xh;Xr	FALSE
SGW2D_2k141_1003058-cat_1_201	SGW2D_2k141_1003058-cat_1	134933	137038	1	K21636	ribonucleoside-triphosphate reductase (formate) [EC:1.1.98.6]	YP_010092792.1	YP_010092792.1 anaerobic NTP reductase large subunit [Aeromonas phage Ah1]	TRUE	0.619	850	5.533e-273	Anaerobic ribonucleoside-triphosphate reductase [PF13597.9]; ATP cone domain [PF03477.19]		sp|P28903|NRDD_ECOLI Anaerobic ribonucleoside-triphosphate reductase; Xh	Xh	FALSE
SGW2D_2k141_1003058-cat_1_71	SGW2D_2k141_1003058-cat_1	43399	45222	2			YP_009104099.1	YP_009104099.1 phosphoribosyltransferase [Shewanella sp. phage 1/40]	TRUE	0.504	546	8.807e-170	Nicotinate phosphoribosyltransferase (NAPRTase) family [PF04095.19]		sp|Q99KQ4|NAMPT_MOUSE Nicotinamide phosphoribosyltransferase; Xh	Xh	FALSE
SGW2D_2k141_1564462-cat_1_13	SGW2D_2k141_1564462-cat_1	8015	8500	1	K00287	dihydrofolate reductase [EC:1.5.1.3]	YP_009599465.1	YP_009599465.1 dihydrofolate reductase [Vibrio phage pTD1]	FALSE	0.465	122	3.279e-31	Dihydrofolate reductase [PF00186.22]		0	0	FALSE
SGW2D_2k141_1741669-cat_1_47	SGW2D_2k141_1741669-cat_1	45407	46114	1			YP_009888667.1	YP_009888667.1 putative deoxycytidylate deaminase [Salmonella phage barely]	FALSE	0.371	87	4.17e-18	Cytidine and deoxycytidylate deaminase zinc-binding region [PF00383.26]; MafB19-like deaminase [PF14437.9]		sp|P16006|DCTD_BPT4 Deoxycytidylate deaminase; XhXr	Xh;Xr	FALSE
SGW2D_2k141_309766_full-cat_2_22	SGW2D_2k141_309766_full-cat_2	28303	29133	1	K01916	NAD+ synthase [EC:6.3.1.5]	YP_007518027.1	YP_007518027.1 NH(3)-dependent NAD+ synthetase NadE [Pelagibacter phage HTVC008M]	FALSE	0.268	96	5.468e-21	NAD synthase [PF02540.20]		sp|B0S1S2|NADE_FINM2 NH(3)-dependent NAD(+) synthetase; Xh	Xh	FALSE
SGW2D_2k141_309766_full-cat_2_25	SGW2D_2k141_309766_full-cat_2	33381	33836	1	K01520	dUTP pyrophosphatase [EC:3.6.1.23]	YP_009152124.1	YP_009152124.1 dUTPase [Escherichia phage Pollock]	FALSE	0.601	177	2.003e-50	dUTPase [PF00692.22]		0	0	FALSE
SGW2D_2k141_309766_full-cat_2_62	SGW2D_2k141_309766_full-cat_2	70256	71356	1	K01709	CDP-glucose 4,6-dehydratase [EC:4.2.1.45]	YP_009174706.1	YP_009174706.1 putative NAD dependent epimerase/dehydratase family protein [Yellowstone lake phycodnavirus 1]	FALSE	0.226	91	1.305e-18	GDP-mannose 4,6 dehydratase [PF16363.8]; NAD dependent epimerase/dehydratase family [PF01370.24]; Polysaccharide biosynthesis protein [PF02719.18]; 3-beta hydroxysteroid dehydrogenase/isomerase family [PF01073.22]; RmlD substrate binding domain [PF04321.20]		sp|P27830|RMLB2_ECOLI dTDP-glucose 4,6-dehydratase 2; Xh	Xh	FALSE
SGW2D_2k141_741590_full-cat_1_9	SGW2D_2k141_741590_full-cat_1	8635	9645	2	K01424	L-asparaginase [EC:3.5.1.1]							Asparaginase, N-terminal [PF00710.23]; Glutaminase/Asparaginase C-terminal domain [PF17763.4]		0	0	FALSE
SGW2D_2k141_757556_full-cat_2_2	SGW2D_2k141_757556_full-cat_2	1241	2650	3	K00873	pyruvate kinase [EC:2.7.1.40]							Pyruvate kinase, barrel domain [PF00224.24]; Pyruvate kinase, alpha/beta domain [PF02887.19]; HpcH/HpaI aldolase/citrate lyase family [PF03328.17]		0	0	FALSE
SGW2D_3k141_1130629-cat_1_14	SGW2D_3k141_1130629-cat_1	6876	7460	2	K06952	uncharacterized protein	YP_007003075.1	YP_007003075.1 putative helicase [Vibrio phage CP-T1]	FALSE	0.512	114	6.098e-28	5'-deoxynucleotidase YfbR-like [PF12917.10]		sp|P76514|YFDR_ECOLI Uncharacterized protein YfdR; Xu	Xu	FALSE
SGW2D_3k141_1359387-cat_1_17	SGW2D_3k141_1359387-cat_1	13356	13841	1	K00287	dihydrofolate reductase [EC:1.5.1.3]	YP_009599465.1	YP_009599465.1 dihydrofolate reductase [Vibrio phage pTD1]	FALSE	0.464	121	4.492e-31	Dihydrofolate reductase [PF00186.22]		0	0	FALSE
SGW2D_3k141_1560110-cat_2_12	SGW2D_3k141_1560110-cat_2	5401	6525	3			YP_009819550.1	YP_009819550.1 ribonucleotide-diphosphate reductase subunit beta [Vibrio phage VspSw_1]	TRUE	0.619	441	1.127e-137	Ribonucleotide reductase, small chain [PF00268.24]		sp|P69924|RIR2_ECOLI Ribonucleoside-diphosphate reductase 1 subunit beta; XhXr	Xh;Xr	FALSE
SGW2D_3k141_1705620-cat_1_26	SGW2D_3k141_1705620-cat_1	11713	12819	2			YP_009100336.1	YP_009100336.1 RnR beta subunit+NrdH [Shewanella sp. phage 1/4]	TRUE	0.562	390	2.57e-120	Ribonucleotide reductase, small chain [PF00268.24]		sp|P69924|RIR2_ECOLI Ribonucleoside-diphosphate reductase 1 subunit beta; XhXr	Xh;Xr	FALSE
SGW2D_3k141_1705620-cat_1_27	SGW2D_3k141_1705620-cat_1	12834	15095	2	K00525	ribonucleoside-diphosphate reductase alpha chain [EC:1.17.4.1]	YP_009846753.1	YP_009846753.1 hypothetical protein HWC27_gp186 [Aeromonas phage 4L372D]	TRUE	0.512	719	7.774e-227	Ribonucleotide reductase, barrel domain [PF02867.18]; Ribonucleotide reductase, all-alpha domain [PF00317.24]		sp|P00452|RIR1_ECOLI Ribonucleoside-diphosphate reductase 1 subunit alpha; XhXr	Xh;Xr	FALSE
SGW2D_3k141_243402-cat_2_8	SGW2D_3k141_243402-cat_2	3398	3832	3	K01520	dUTP pyrophosphatase [EC:3.6.1.23]	YP_004061839.1	YP_004061839.1 hypothetical protein OlV1_207 [Ostreococcus lucimarinus virus 1]	FALSE	0.378	90	1.428e-20	dUTPase [PF00692.22]		0	0	FALSE
SGW2D_3k141_323013_full-cat_1_14	SGW2D_3k141_323013_full-cat_1	16548	17483	2	K01058	phospholipase A1/A2 [EC:3.1.1.32 3.1.1.4]							Phospholipase A1 [PF02253.18]		0	0	FALSE
SGW2D_3k141_391564-cat_2_11	SGW2D_3k141_391564-cat_2	4112	4654	3	K00287	dihydrofolate reductase [EC:1.5.1.3]	YP_009835065.1	YP_009835065.1 dihydrofolate reductase [Aeromonas phage AS-sw]	FALSE	0.31	85	2.972e-18	Dihydrofolate reductase [PF00186.22]		0	0	FALSE
SGW2D_3k141_391564-cat_2_14	SGW2D_3k141_391564-cat_2	5926	6765	3	K00560	thymidylate synthase [EC:2.1.1.45]	YP_009283364.1	YP_009283364.1 tymidylate synthase [Salmonella phage NR01]	FALSE	0.47	219	9.873e-63	Thymidylate synthase [PF00303.22]		sp|P00471|TYSY_BPT4 Thymidylate synthase; Xr	Xr	FALSE
SGW2D_3k141_592351_full-cat_2_67	SGW2D_3k141_592351_full-cat_2	77256	78356	1	K01709	CDP-glucose 4,6-dehydratase [EC:4.2.1.45]	YP_009174706.1	YP_009174706.1 putative NAD dependent epimerase/dehydratase family protein [Yellowstone lake phycodnavirus 1]	FALSE	0.225	91	1.749e-18	GDP-mannose 4,6 dehydratase [PF16363.8]; NAD dependent epimerase/dehydratase family [PF01370.24]; Polysaccharide biosynthesis protein [PF02719.18]; 3-beta hydroxysteroid dehydrogenase/isomerase family [PF01073.22]; RmlD substrate binding domain [PF04321.20]		sp|P27830|RMLB2_ECOLI dTDP-glucose 4,6-dehydratase 2; Xh	Xh	FALSE
SGW2D_3k141_661228-cat_2_10	SGW2D_3k141_661228-cat_2	2963	3838	3	K00948	ribose-phosphate pyrophosphokinase [EC:2.7.6.1]	YP_009223012.1	YP_009223012.1 hypothetical protein VPLG_00163 [Vibrio phage eugene 12A10]	TRUE	0.747	429	3.718e-135	Phosphoribosyl transferase domain [PF00156.30]; Phosphoribosyl synthetase-associated domain [PF14572.9]; N-terminal domain of ribose phosphate pyrophosphokinase [PF13793.9]		sp|Q0C5A1|KPRS_HYPNA Ribose-phosphate pyrophosphokinase; XhXr	Xh;Xr	FALSE
SGW2D_3k141_664021_full-cat_1_41	SGW2D_3k141_664021_full-cat_1	39137	40651	2	K00558	DNA (cytosine-5)-methyltransferase 1 [EC:2.1.1.37]	YP_009796624.1	YP_009796624.1 DNA cytosine methylasetransferase [Pseudomonas phage PMBT3]	TRUE	0.359	389	1.923e-117	C-5 cytosine-specific DNA methylase [PF00145.20]		sp|P34877|MTSA_LACLC Modification methylase ScrFIA; XhXp	Xh;Xp	FALSE
SGW2D_3k141_723113-cat_1_34	SGW2D_3k141_723113-cat_1	20720	22078	2			YP_009838407.1	YP_009838407.1 RNRII protein [Vibrio phage YC]	FALSE	0.64	449	3.991e-139	Ribonucleotide reductase, small chain [PF00268.24]; Glutaredoxin [PF00462.27]		sp|P69924|RIR2_ECOLI Ribonucleoside-diphosphate reductase 1 subunit beta; XhXr	Xh;Xr	FALSE
SGW2D_3k141_723113-cat_1_62	SGW2D_3k141_723113-cat_1	41151	42296	1			YP_009838227.1	YP_009838227.1 thymidylate synthase [Vibrio phage YC]	FALSE	0.512	347	3.137e-105	Thymidylate synthase [PF00303.22]		0	0	FALSE
SGW2D_3k141_750689-cat_2_7	SGW2D_3k141_750689-cat_2	3998	4441	3	K01520	dUTP pyrophosphatase [EC:3.6.1.23]	YP_009207587.1	YP_009207587.1 putative deoxyUTP pyrophosphatase [Vibrio phage phi 3]	FALSE	0.673	198	6.626e-58	dUTPase [PF00692.22]		0	0	FALSE
SGW2D_3k141_762972-cat_2_4	SGW2D_3k141_762972-cat_2	3116	3571	3	K00525	ribonucleoside-diphosphate reductase alpha chain [EC:1.17.4.1]	YP_223938.1	YP_223938.1 ribonucleotide reductase [Alphaproteobacteria virus phiJl001]	FALSE	0.365	91	7.254e-21	Ribonucleotide reductase, barrel domain [PF02867.18]		0	0	FALSE
SGW2D_3k141_762972-cat_2_5	SGW2D_3k141_762972-cat_2	3892	4236	3	K00525	ribonucleoside-diphosphate reductase alpha chain [EC:1.17.4.1]	YP_010111715.1	YP_010111715.1 vitamin B12-dependent ribonucleotide reductase [crAssphage cr126_1]	FALSE	0.379	89	1.505e-20	Ribonucleotide reductase, barrel domain [PF02867.18]		0	0	FALSE
SGW2D_3k141_986594-cat_2_10	SGW2D_3k141_986594-cat_2	6178	6837	3	K03465	thymidylate synthase (FAD) [EC:2.1.1.148]	YP_007674270.1	YP_007674270.1 thymidylate synthase [Pseudoalteromonas phage pYD6-A]	FALSE	0.758	335	5.248e-104	Thymidylate synthase complementing protein [PF02511.18]		sp|Q05259|THYX_BPML5 Probable flavin-dependent thymidylate synthase; XhXr	Xh;Xr	FALSE
SGW2D_3k141_986594-cat_2_14	SGW2D_3k141_986594-cat_2	7612	9555	3	K00525	ribonucleoside-diphosphate reductase alpha chain [EC:1.17.4.1]	YP_007674127.1	YP_007674127.1 ribonucleoside-diphosphate reductase alpha subunit [Vibrio phage VBP47]	TRUE	0.779	1029	0	Ribonucleotide reductase, barrel domain [PF02867.18]		sp|P00452|RIR1_ECOLI Ribonucleoside-diphosphate reductase 1 subunit alpha; XhXr	Xh;Xr	FALSE
SGW2D_3k141_986594-cat_2_15	SGW2D_3k141_986594-cat_2	9563	10639	3			YP_007674275.1	YP_007674275.1 ribonucleotide-diphosphate reductase beta subunit [Pseudoalteromonas phage pYD6-A]	TRUE	0.854	629	3.475e-203	Ribonucleotide reductase, small chain [PF00268.24]		sp|P69924|RIR2_ECOLI Ribonucleoside-diphosphate reductase 1 subunit beta; XhXr	Xh;Xr	FALSE
SGW2D_4k141_1388554-cat_2_4	SGW2D_4k141_1388554-cat_2	1622	3412	3	K21636	ribonucleoside-triphosphate reductase (formate) [EC:1.1.98.6]	YP_009196617.1	YP_009196617.1 putative anaerobic ribonucleoside triphosphate reductase [Cronobacter phage S13]	TRUE	0.538	617	9.729e-195	Anaerobic ribonucleoside-triphosphate reductase [PF13597.9]		sp|P28903|NRDD_ECOLI Anaerobic ribonucleoside-triphosphate reductase; Xh	Xh	FALSE
SGW2D_4k141_144561-cat_2_11	SGW2D_4k141_144561-cat_2	3951	4481	3	K00560	thymidylate synthase [EC:2.1.1.45]	YP_009843412.1	YP_009843412.1 putative thymidylate synthase [Escherichia phage vB_EcoS_HdH2]	FALSE	0.484	160	3.332e-44	Thymidylate synthase [PF00303.22]		0	0	FALSE
SGW2D_4k141_144561-cat_2_13	SGW2D_4k141_144561-cat_2	5816	6028	3									Thymidylate synthase [PF00303.22]		0	0	FALSE
SGW2D_4k141_1842134-cat_1_35	SGW2D_4k141_1842134-cat_1	24427	24786	2			YP_009626319.1	YP_009626319.1 Pyruvate formate-lyase [Klebsiella phage PMBT1]	FALSE	0.739	112	1.491e-28	Glycine radical [PF01228.24]		sp|P13316|GRCA_BPT4 Autonomous glycyl radical cofactor; Xh	Xh	FALSE
SGW2D_4k141_1842134-cat_1_38	SGW2D_4k141_1842134-cat_1	26115	28325	2	K21636	ribonucleoside-triphosphate reductase (formate) [EC:1.1.98.6]	YP_003858544.1	YP_003858544.1 NrdD anaerobic ribonucleotide reductase subunit [Escherichia virus RB16]	FALSE	0.389	483	2.505e-146	Anaerobic ribonucleoside-triphosphate reductase [PF13597.9]; ATP cone domain [PF03477.19]		sp|P28903|NRDD_ECOLI Anaerobic ribonucleoside-triphosphate reductase; Xh	Xh	FALSE
SGW2D_4k141_1842134-cat_1_40	SGW2D_4k141_1842134-cat_1	28808	29839	2			YP_009847211.1	YP_009847211.1 putative ribonucleotide reductase, small chain [Aeromonas phage LAh_6]	TRUE	0.617	396	1.099e-122	Ribonucleotide reductase, small chain [PF00268.24]		sp|P69924|RIR2_ECOLI Ribonucleoside-diphosphate reductase 1 subunit beta; XhXr	Xh;Xr	FALSE
SGW2D_4k141_1842134-cat_1_41	SGW2D_4k141_1842134-cat_1	29842	31545	2	K00525	ribonucleoside-diphosphate reductase alpha chain [EC:1.17.4.1]	YP_009847210.1	YP_009847210.1 putative ribonucleoside-diphosphate reductase alpha chain [Aeromonas phage LAh_6]	TRUE	0.636	701	3.614e-224	Ribonucleotide reductase, barrel domain [PF02867.18]; Ribonucleotide reductase, all-alpha domain [PF00317.24]		sp|P00452|RIR1_ECOLI Ribonucleoside-diphosphate reductase 1 subunit alpha; XhXr	Xh;Xr	FALSE
SGW2D_4k141_263525-cat_2_12	SGW2D_4k141_263525-cat_2	4594	5430	3	K00948	ribose-phosphate pyrophosphokinase [EC:2.7.6.1]	YP_010108580.1	YP_010108580.1 ribose phosphate pyrophosphokinase [Vibrio phage Quinn]	FALSE	0.534	271	9.702e-81	Phosphoribosyl synthetase-associated domain [PF14572.9]; N-terminal domain of ribose phosphate pyrophosphokinase [PF13793.9]		sp|Q0C5A1|KPRS_HYPNA Ribose-phosphate pyrophosphokinase; XhXr	Xh;Xr	FALSE
SGW2D_4k141_686054-cat_1_9	SGW2D_4k141_686054-cat_1	7287	7730	2	K01520	dUTP pyrophosphatase [EC:3.6.1.23]	YP_009207587.1	YP_009207587.1 putative deoxyUTP pyrophosphatase [Vibrio phage phi 3]	FALSE	0.672	198	9.085e-58	dUTPase [PF00692.22]		0	0	FALSE
SGW2L_1k141_30729-cat_1_14	SGW2L_1k141_30729-cat_1	8958	11099	2	K00525	ribonucleoside-diphosphate reductase alpha chain [EC:1.17.4.1]	YP_007674127.1	YP_007674127.1 ribonucleoside-diphosphate reductase alpha subunit [Vibrio phage VBP47]	FALSE	0.54	726	4.07e-230	Ribonucleotide reductase, barrel domain [PF02867.18]; ATP cone domain [PF03477.19]		sp|P00452|RIR1_ECOLI Ribonucleoside-diphosphate reductase 1 subunit alpha; XhXr	Xh;Xr	FALSE
SGW2L_1k141_30729-cat_1_16	SGW2L_1k141_30729-cat_1	11558	12637	2			YP_007674129.1	YP_007674129.1 ribonucleoside diphosphate reductase subunit beta [Vibrio phage VBP47]	FALSE	0.56	381	2.423e-117	Ribonucleotide reductase, small chain [PF00268.24]		sp|P69924|RIR2_ECOLI Ribonucleoside-diphosphate reductase 1 subunit beta; XhXr	Xh;Xr	FALSE
SGW2L_1k141_30729-cat_1_8	SGW2L_1k141_30729-cat_1	6166	6561	2	K01520	dUTP pyrophosphatase [EC:3.6.1.23]	YP_009322190.1	YP_009322190.1 deoxyuridine 5'-triphosphate nucleotidohydrolase [Pseudoalteromonas phage BS5]	FALSE	0.42	94	5.028e-22	dUTPase [PF00692.22]		0	0	FALSE
SGW2L_3k141_12422-cat_2_8	SGW2L_3k141_12422-cat_2	4644	5549	3	K06720	L-ectoine synthase [EC:4.2.1.108]	YP_009801939.1	YP_009801939.1 ParB-like nuclease domain protein [Microbacterium phage Hendrix]	FALSE	0.511	157	4.028e-41	Ectoine synthase [PF06339.15]; ParB/Sulfiredoxin domain [PF02195.21]		REFSEQ ParB-like nuclease domain protein; Xu	Xu	FALSE
SGW2L_5k141_627397-cat_2_16	SGW2L_5k141_627397-cat_2	11330	11980	3	K00560	thymidylate synthase [EC:2.1.1.45]	YP_010106575.1	YP_010106575.1 hypothetical protein KNU92_gp057 [Enterococus phage vipetofem]	FALSE	0.358	124	3.924e-31	Thymidylate synthase [PF00303.22]		0	0	FALSE
SGW2L_5k141_627397-cat_2_6	SGW2L_5k141_627397-cat_2	6213	7934	3	K00525	ribonucleoside-diphosphate reductase alpha chain [EC:1.17.4.1]	YP_010114422.1	YP_010114422.1 ribonucleotide reductase, alpha subunit [Flavobacterium phage vB_FspM_immuto_2-6A]	TRUE	0.632	704	5.178e-225	Ribonucleotide reductase, barrel domain [PF02867.18]; Ribonucleotide reductase, all-alpha domain [PF00317.24]		sp|P00452|RIR1_ECOLI Ribonucleoside-diphosphate reductase 1 subunit alpha; XhXr	Xh;Xr	FALSE
SGW2L_5k141_627397-cat_2_9	SGW2L_5k141_627397-cat_2	8410	9378	3			YP_008242274.1	YP_008242274.1 ribonucleoside reductase beta chain [Cellulophaga phage phi14:2]	FALSE	0.556	333	1.667e-101	Ribonucleotide reductase, small chain [PF00268.24]		sp|P69924|RIR2_ECOLI Ribonucleoside-diphosphate reductase 1 subunit beta; XhXr	Xh;Xr	FALSE

## Sheet: S4_datasets VCs
compare the viral clusters within the datasets
fish	other mollusca	oyster	sea water	scallop	human	sediment	refsep
VC_531_0	VC_416_0	VC_10/VC_23	VC_551_4	VC_1398_0	VC_1237_0	VC_627_0	VC_0_0
VC_532_0	VC_441_0	VC_32_12	VC_428_0	VC_1399_0	VC_1241_0	VC_1537_0	VC_1/VC_2
VC_214_0	VC_449_0	VC_16/VC_41	VC_553_0	VC_1400_0	VC_534_0	VC_1388_0	VC_3_0
VC_409_0	VC_452_0	VC_42_0	VC_555_0	VC_23_0	VC_1248_0	VC_1540_0	VC_1/VC_3
VC_534/VC_535	VC_66_0	VC_39_0	VC_435_8	VC_1401_0	VC_1250_0	VC_1544_0	VC_4_0
VC_17_0	VC_467/VC_473	VC_8_0	VC_565_0	VC_1402_0	VC_1196_1	VC_1545_0	VC_5_0
VC_382_0	VC_278_0	VC_58_0	VC_573_0	VC_1226_0	VC_1246_0	VC_1541_0	VC_7_0
VC_427_0	VC_475_0	VC_54/VC_68	VC_577_0	VC_1403_0	VC_1251_4	VC_1548_0	VC_714_1
VC_538_0	VC_259/VC_270	VC_70_0	VC_580_0	VC_1404_0	VC_1208_0	VC_1549_0	VC_719_0
VC_428/VC_430	VC_482_0	VC_76_0	VC_581_0	VC_1405_0	VC_163_0	VC_1546_0	VC_320_30
VC_443/VC_445	VC_483_0	VC_54_0	VC_412_0	VC_1397_0	VC_1256_0	VC_1552_0	VC_721_0
VC_498_0	VC_347_0	VC_91/VC_372	VC_589_0	VC_1406_0	VC_426_0	VC_1206_0	VC_734_4
VC_540_0	VC_434_0	VC_12/VC_145	VC_591_0	VC_1407_0	VC_1258_0	VC_1555_0	VC_239_0
VC_541_0	VC_496_0	VC_16_0	VC_590_1	VC_1408_0	VC_1060_0	VC_1063_0	VC_222/VC_350
VC_537_0	VC_409_0	VC_31_0	VC_598/VC_599	VC_1409_0	VC_999/VC_1002	VC_1556_0	VC_736_3
VC_539_0	VC_442_0	VC_95_0	VC_205_0	VC_1410_0	VC_725_0	VC_1559_0	VC_288_0
VC_542_0	VC_220_0	VC_100_0	VC_559/VC_562	VC_1411_0	VC_321_0	VC_1563_0	VC_497_0
VC_352_0	VC_132_0	VC_11/VC_145	VC_566_0	VC_1412_0	VC_1250/VC_1251	VC_1566_0	VC_738_4
VC_537/VC_544	VC_374/VC_506	VC_115_0	VC_600_0	VC_1413_0	VC_1209_0	VC_1559/VC_1562	VC_745_0
VC_346_0	VC_92_0	VC_128/VC_431	VC_563_3	VC_1414_0	VC_225/VC_1005	VC_1570_0	VC_746_1
VC_534_0	VC_506_0	VC_131_0	VC_94_0	VC_1415_0	VC_1265_0	VC_1572_0	VC_748_0
VC_220_0	VC_450_0	VC_96_0	VC_437_0	VC_1416_0	VC_235_0	VC_1573_0	VC_750_0
VC_530_0	VC_25_0	VC_136/VC_299	VC_601_0	VC_1417_0	VC_667/VC_669	VC_1574_0	VC_25_0
VC_496/VC_503	VC_496/VC_503	VC_141_0	VC_602_0	VC_1418_0	VC_1055_2	VC_1575_0	VC_751_0
VC_549_0	VC_18_0	VC_142_0	VC_435_2	VC_1419_0	VC_1190_0	VC_1275_0	VC_752_0
VC_642_0	VC_509_0	VC_13/VC_146	VC_609_9	VC_1420_0	VC_1267_0	VC_1577_0	VC_756_0
VC_643_0	VC_232_0	VC_146_0	VC_611_0	VC_1421_0	VC_1200_0	VC_137_0	VC_6_0
VC_645_0	VC_514_0	VC_152/VC_153	VC_612_0	VC_1422_0	VC_1272_0	VC_1578_0	VC_758_0
VC_348_0	VC_516_0	VC_130_0	VC_609_4	VC_1423_0	VC_1251_1	VC_655_0	VC_760_0
VC_662_0	VC_517_0	VC_163_0	VC_609_3	VC_1425_0	VC_1056_1	VC_161_0	VC_761_0
VC_680_0	VC_518_0	VC_48_0	VC_605_1	VC_1426_0	VC_1205/VC_1253	VC_574_0	VC_755_0
VC_222_0	VC_519_0	VC_43_0	VC_415/VC_595/VC_616	VC_55_0	VC_1058_0	VC_1072_0	VC_763_0
VC_442_0	VC_520_0	VC_42_1	VC_559_0	VC_1427_0	VC_338_0	VC_1580_0	VC_765_0
VC_115_0	VC_521_0	VC_151/VC_153	VC_614_0	VC_1429_0	VC_1279_0	VC_99_0	VC_766_0
VC_681_0	VC_522_0	VC_174_0	VC_621_0	VC_1430_0	VC_37_0	VC_1395_0	VC_768_0
VC_177_0	VC_523_0	VC_55_0	VC_400_0	VC_501_0	VC_1280_0	VC_305_0	VC_736_2
VC_366_0	VC_524_0	VC_140_0	VC_622_0	VC_1431_0	VC_1115_0	VC_1382_0	VC_769_0
VC_48_0	VC_280_0	VC_188_0	VC_598_1	VC_1432_0	VC_918_1	VC_595_0	VC_770_0
VC_682_0	VC_443_0	VC_159_2	VC_438_0	VC_1433_0	VC_34/VC_38	VC_131_0	VC_774_0
VC_60_0	VC_525_0	VC_191_0	VC_623_0	VC_1434_0	VC_1203_0	VC_1585_0	VC_775_0
VC_499_0	VC_526_0	VC_189_0	VC_609_5	VC_1435_0	VC_1251_0	VC_1219_0	VC_778_0
VC_483_0	VC_527_0	VC_72/VC_133	VC_609_8	VC_203/VC_209	VC_1283_0	VC_653_0	VC_220_0
VC_695_0	VC_455_0	VC_195_0	VC_345_4	VC_1089_0	VC_434/VC_1059	VC_1586_0	VC_736_6
VC_333_0	VC_443/VC_445	VC_129_0	VC_560_0	VC_1436_0	VC_1165_0	VC_1587_0	VC_779_0
VC_319_0	VC_281_1	VC_133_0	VC_551_5	VC_1437_0	VC_1285_0	VC_1588_0	VC_746_0
VC_699_0	VC_528_0	VC_97_0	VC_625_0	VC_1438_0	VC_535/VC_537	VC_152/VC_153	VC_781_0
VC_18_0	VC_675_0	VC_204/VC_209	VC_603_0	VC_1439_0	VC_1252_0	VC_1025_0	VC_166/VC_167
VC_76_0	VC_120_0	VC_152_0	VC_604/VC_605	VC_1440_0	VC_1251_5	VC_607_0	VC_750/VC_751
VC_221/VC_501	VC_676_0	VC_210_0	VC_624_0	VC_1441_0	VC_934_1	VC_1583_0	VC_786_0
VC_394_0	VC_421_0	VC_153_0	VC_605_0	VC_1442_0	VC_550_0	VC_668/VC_670/VC_1590	VC_787_0
VC_509_0	VC_530_0	VC_47_0	VC_626_0	VC_32_13	VC_1054_0	VC_1331_0	VC_788_0
VC_443_0	VC_123/VC_677	VC_16/VC_56	VC_614/VC_615	VC_1443_0	VC_1289_0	VC_699_0	VC_798_0
VC_459/VC_504	VC_405_0	VC_103_0	VC_609_2	VC_197/VC_418	VC_1291_0	VC_343_0	VC_799_0
VC_500_0	VC_678_0	VC_110_0	VC_551_6	VC_126/VC_127	VC_1292_0	VC_151_0	VC_771_3
VC_53_0	VC_190_0	VC_232_0	VC_551_1	VC_1444_0	VC_24_0	VC_668/VC_670	VC_800_0
VC_449/VC_459/VC_504	VC_348_0	VC_235_0	VC_628_0	VC_116/VC_125	VC_1236_0	VC_1590_0	VC_737_0
	VC_704_0	VC_147_0	VC_629_0	VC_1445_0	VC_1296_0	VC_172_0	VC_20_1
	VC_705_0	VC_236_0	VC_630_0	VC_1447_0	VC_1261_4	VC_647_0	VC_771_5
	VC_706_0	VC_144_0	VC_606_0	VC_1448_0	VC_1302_0	VC_1591_0	VC_736_0
	VC_73/VC_421	VC_238_0	VC_609_6	VC_1449_0	VC_1053_0	VC_1592_0	VC_804_0
	VC_420_0	VC_241/VC_243	VC_609_12	VC_313_0	VC_171_0	VC_696_0	VC_722/VC_724
	VC_707_0	VC_101_0	VC_617_0	VC_1450_0	VC_1060/VC_1204	VC_1593_0	VC_806_0
	VC_453_0	VC_246_0	VC_632/VC_633	VC_209_0	VC_1303_0	VC_1596_0	VC_808_0
	VC_83_0	VC_247_0	VC_561_1	VC_1451_0	VC_462_1	VC_1597_0	VC_809_0
	VC_484_0	VC_15_0	VC_615/VC_621	VC_1452_0	VC_268_1	VC_1598_0	VC_772_0
		VC_248_0	VC_609_0	VC_1428_0	VC_511_0	VC_1600_0	VC_92_0
		VC_250/VC_251	VC_633_0	VC_24/VC_74	VC_969_0	VC_1604_0	VC_14/VC_23
		VC_200_0	VC_403_0	VC_1453_0	VC_1247_0	VC_1165_0	VC_734_3
		VC_283_0	VC_345_5	VC_1454_0	VC_1308_0	VC_633_0	VC_64/VC_177
		VC_212_0	VC_598_3	VC_1455_0	VC_1309_0	VC_379_0	VC_737_2
		VC_294_0	VC_552_0	VC_181/VC_394	VC_1133_0	VC_203/VC_209	VC_814_0
		VC_296_0	VC_562_1	VC_1456_0	VC_680_0	VC_1608_0	VC_772_1
		VC_49_0	VC_402_0	VC_421_0	VC_242/VC_243	VC_88_0	VC_771_2
		VC_132_0	VC_609_7	VC_204/VC_209	VC_425_0	VC_304_0	VC_819_0
		VC_78_0	VC_609_10	VC_1457_0	VC_1294_1	VC_1610_0	VC_260_0
		VC_306_0	VC_436_0	VC_1458_0	VC_476_0	VC_1611_0	VC_724_0
		VC_308_0	VC_563_4	VC_1459_0	VC_512_0	VC_1612_0	VC_713_1
		VC_158_1	VC_368_18	VC_190_0	VC_1068/VC_1069	VC_1614_0	VC_725/VC_732/VC_822
		VC_203/VC_209	VC_435_0	VC_1460_0	VC_81_0	VC_1615_0	VC_734_5
		VC_201_0	VC_561_0	VC_1461_0	VC_516/VC_1060/VC_1204	VC_140/VC_482	VC_765/VC_766
		VC_26_0	VC_559_1	VC_159_1	VC_549_0	VC_1618_0	VC_517_0
		VC_338_0	VC_575_0	VC_1462_0	VC_1312_0	VC_1623_0	VC_780_0
		VC_287_0	VC_551_0	VC_54/VC_68	VC_259/VC_270	VC_1625_0	VC_730_0
		VC_182/VC_183	VC_414_4	VC_1463_0	VC_1314_0	VC_1602_0	VC_776_0
		VC_44_0	VC_562_0	VC_1227_0	VC_774_0	VC_1628/VC_1629	VC_771_0
		VC_220/VC_222	VC_414_5	VC_1464_0	VC_1321_0	VC_1629_0	VC_733_0
		VC_59_0	VC_414_6	VC_1465_0	VC_463_0	VC_397_0	VC_832_0
		VC_353_0	VC_561_7	VC_1466_0	VC_30_0	VC_1632_0	VC_834_0
		VC_175_0	VC_598_2	VC_1467_0	VC_42_1	VC_1633_0	VC_830_0
		VC_92_0	VC_32_11	VC_180_0	VC_277/VC_829	VC_1634_0	VC_837_0
		VC_74_0	VC_345_3	VC_1468_0	VC_1288_0	VC_1601_0	VC_443/VC_445
		VC_355_0	VC_590_0	VC_1469_0	VC_1307_0	VC_107_0	VC_810_0
		VC_297_1	VC_649_0	VC_210_0	VC_462_0	VC_608_0	VC_261_0
		VC_226_0	VC_612_1	VC_53_0	VC_1324_0	VC_1638_0	VC_21_0
		VC_57_0	VC_624_1	VC_1470_0	VC_1325_0	VC_1639_0	VC_363_0
		VC_249_0	VC_562/VC_565	VC_526_0	VC_1036_0	VC_410_0	VC_840_1
		VC_361_0	VC_578/VC_579	VC_1471_0	VC_473_0	VC_1560_0	VC_222_0
		VC_362_0	VC_369_21	VC_1473_0	VC_796_0	VC_1564_0	VC_844/VC_845
		VC_24_0	VC_415/VC_595	VC_1474_0	VC_1316_0	VC_1645_0	VC_91_0
		VC_251_0	VC_556_0	VC_70_0	VC_546_0	VC_1646_0	VC_782_0
		VC_158_3	VC_551_2	VC_1475_0	VC_918_2	VC_1647_0	VC_734_0
		VC_374_0	VC_551_3	VC_1476_0	VC_1178_0	VC_184_0	VC_695_0
		VC_376_0	VC_557_2	VC_1472_0	VC_1001/VC_1180	VC_1648_0	VC_856/VC_857
		VC_377_0	VC_435_1	VC_1477_0	VC_319_0	VC_931_0	VC_857_0
		VC_352_0	VC_563_2	VC_1478_0	VC_1058/VC_1209	VC_1649_0	VC_859_0
		VC_161_0	VC_415/VC_595/VC_617	VC_1479_0	VC_359_0	VC_1651_0	VC_833_0
		VC_223_0	VC_650_0	VC_12_0	VC_1189_2	VC_1653_0	VC_726_0
		VC_32_7	VC_401_0	VC_387_0	VC_1328_0	VC_1561_0	VC_863_0
		VC_379_0	VC_369_5	VC_1480_0	VC_341_0	VC_1631_0	VC_866_0
		VC_298_0	VC_561_5	VC_1481_0	VC_1329_0	VC_1322_0	VC_867_0
		VC_381_0	VC_592_0	VC_1482_0	VC_584_1	VC_1656_0	VC_725/VC_730
		VC_68_0	VC_563_0	VC_1483_0	VC_333_0	VC_1657_0	VC_230_0
		VC_384_0	VC_561_6	VC_195_0	VC_1079_0	VC_1662_0	VC_448_0
		VC_198_0	VC_562_2	VC_1484_0	VC_274_0	VC_1654_0	VC_398_0
		VC_182_0	VC_414_0	VC_1446_0	VC_1257_0	VC_1065_0	VC_175_0
		VC_387_0	VC_435_7	VC_1485_0	VC_278_0	VC_1666_0	VC_260/VC_734/VC_832
		VC_176_0	VC_435_9	VC_1227/VC_1228/VC_1229	VC_471_0	VC_570/VC_573	VC_729_0
		VC_180_0	VC_435_3	VC_691/VC_1487	VC_1068_0	VC_1668_0	VC_260/VC_734
		VC_46_0	VC_435_6	VC_690/VC_692	VC_1201_0	VC_1670_0	VC_810_1
		VC_395_0	VC_594/VC_597	VC_690_0	VC_1080_0	VC_148_0	VC_684/VC_685
		VC_32_5	VC_679_0	VC_1487_0	VC_513_0	VC_1673_0	VC_287_0
		VC_398_0	VC_683_2	VC_1488_0	VC_271/VC_274	VC_200_0	VC_875_0
		VC_56_1	VC_369_1	VC_1489_0	VC_588_0	VC_1676/VC_1719	VC_877_0
		VC_53_0	VC_557_1	VC_1066_0	VC_1254_0	VC_1677_0	VC_880_27
		VC_408_0	VC_435_4	VC_1490_0	VC_1332_0	VC_1679_0	VC_882_0
		VC_430_0	VC_561_3	VC_126_0	VC_1205_0	VC_129_0	VC_740/VC_741
		VC_39_1	VC_634_0	VC_483_0	VC_1261_3	VC_1637_0	VC_847_1
		VC_225_0	VC_557_0	VC_115_0	VC_1023_0	VC_1683_0	VC_892/VC_893
		VC_413_0	VC_563_1	VC_124_0	VC_193_0	VC_1617_0	VC_879_0
		VC_12_0	VC_598_0	VC_38_0	VC_1064_0	VC_1510_0	VC_895_1
		VC_409_0	VC_345_1	VC_1491_0	VC_272/VC_1032	VC_226_0	VC_820_4
		VC_38_1	VC_609_11	VC_1492_0	VC_1263_0	VC_1686_0	VC_899_0
		VC_196_0	VC_560_1	VC_1227/VC_1228	VC_64_0	VC_48_0	VC_771_4
		VC_304_0	VC_75_0	VC_648_0	VC_191_0	VC_1594_0	VC_132_0
		VC_116/VC_120	VC_609_1	VC_1493_0	VC_1334_0	VC_1688_0	VC_240/VC_355
		VC_213_0	VC_562_4	VC_65_0	VC_1336_0	VC_1607_0	VC_45_0
		VC_50_0	VC_159_3	VC_684/VC_689	VC_270_0	VC_1616_0	VC_154_0
		VC_73/VC_147	VC_456_0	VC_1494_0	VC_1342/VC_1343	VC_1538_0	VC_202/VC_336
		VC_120_0	VC_561_8	VC_1495_0	VC_1251_2	VC_1689_0	VC_321_0
		VC_32_8	VC_701_0	VC_1185_0	VC_1273_0	VC_1624_1	VC_907_0
		VC_429_0	VC_369_22	VC_234_0	VC_258/VC_461	VC_1691_0	VC_252_0
		VC_219_0	VC_593_0	VC_1496_0	VC_1076_0	VC_568_0	VC_874_0
		VC_159_4	VC_414_1	VC_1497_0	VC_1269_0	VC_1692_0	VC_322_0
		VC_280_0	VC_414_2	VC_1499_0	VC_537/VC_544	VC_1675/VC_1677	VC_19_0
		VC_67/VC_137	VC_614_3	VC_1500_0	VC_1345_0	VC_1696_0	VC_323_1
		VC_402_0	VC_614_5	VC_459/VC_504	VC_1320_0	VC_1697_0	VC_324_0
		VC_84_0	VC_435_5	VC_1501_0	VC_729_0	VC_1698_0	VC_372_0
		VC_440_0	VC_614_4	VC_485/VC_507	VC_1009_1	VC_1699_0	VC_914_0
			VC_368_21	VC_1502_0	VC_1281_0	VC_1700_0	VC_890_0
			VC_368_0	VC_1503_0	VC_535/VC_536	VC_1543_0	VC_319/VC_331
			VC_370_8	VC_686/VC_692	VC_1347_0	VC_286_0	VC_362_2
			VC_369_9	VC_1424_0	VC_1300_0	VC_1701_0	VC_747/VC_748
			VC_561_4	VC_42_0	VC_1266_0	VC_25_0	VC_419_0
			VC_436_1	VC_223_0	VC_958_0	VC_1702_0	VC_736_5
			VC_414_3	VC_1504_0	VC_1057_0	VC_1547_0	VC_802_0
			VC_614_2	VC_1505_0	VC_1351_0	VC_1705_0	VC_828_0
			VC_614_8	VC_1506_0	VC_61_0	VC_1706_0	VC_783_0
			VC_614_6	VC_235_0	VC_279_5	VC_1708_0	VC_917_0
			VC_370_0	VC_449/VC_459/VC_504	VC_475/VC_476/VC_480/VC_1390	VC_1709_0	VC_508_0
			VC_369_16	VC_506_0	VC_1352_0	VC_358_0	VC_309_0
			VC_369_17	VC_67_0	VC_1271/VC_1321	VC_1711_0	VC_920_0
			VC_369_2	VC_1507_0	VC_586_2	VC_1714_0	VC_227_0
			VC_369_13	VC_1508_0	VC_279_4	VC_1581_0	VC_921_1
			VC_614_7	VC_1509_0	VC_1318_0	VC_1710_0	VC_925_0
			VC_140_0	VC_1511_0	VC_279_6	VC_1718_0	VC_373_0
			VC_345_0	VC_1512_0	VC_1268_0	VC_1008_0	VC_284_0
			VC_203/VC_209	VC_1513_0	VC_1202_1	VC_618_0	VC_353_0
			VC_614_9	VC_1514_0	VC_797_0	VC_1650_0	VC_49_0
			VC_614_1	VC_504_0	VC_1061_0	VC_1694_0	VC_147_0
			VC_561_2	VC_1043_0	VC_1339/VC_1367	VC_1720_0	VC_927_0
			VC_594_0	VC_484_0	VC_459_0	VC_1723_0	VC_773_0
			VC_386_0	VC_220/VC_222	VC_1245_0	VC_1584_0	VC_855_0
			VC_370_9	VC_1515_0	VC_1055_3	VC_1726_0	VC_928_0
			VC_369_3	VC_1517_0	VC_1196_0	VC_1727_0	VC_734_1
			VC_370_2	VC_1518_0	VC_824_0	VC_1728_0	VC_930_0
			VC_370_4	VC_688_0	VC_233_0	VC_1729_0	VC_408_0
			VC_370_3	VC_296_0	VC_794/VC_1238	VC_1730_0	VC_351_0
			VC_371_0	VC_84_0	VC_1056_2	VC_1731_0	VC_295_0
			VC_369_14	VC_18_0	VC_1189_3	VC_1732_0	VC_696_0
				VC_1519_0	VC_667_0	VC_1624_0	VC_924_2
				VC_220_0	VC_1274_0	VC_169_0	VC_940_0
				VC_219_0	VC_1356_0	VC_1569_0	VC_941_0
				VC_688_1	VC_1357_0	VC_1734_0	VC_943_0
				VC_1520_0	VC_668_0	VC_1735_0	VC_936_0
				VC_74_0	VC_1358_0	VC_1736_0	VC_945_0
				VC_1516_0	VC_1286_0	VC_132/VC_135	VC_939_0
				VC_509_0	VC_154_0	VC_128_0	VC_947_0
				VC_1521_0	VC_340_0	VC_1724_0	VC_949_0
				VC_1522_0	VC_584_0	VC_1737_0	VC_944_0
				VC_1523_0	VC_168_0	VC_1220_0	VC_942_0
				VC_1524_0	VC_1360_0	VC_1738_0	VC_937_0
				VC_1525_0	VC_869_0	VC_710_0	VC_370_7
				VC_1526_0	VC_1304_0	VC_1739_0	VC_369_20
				VC_1527_0	VC_1355_0	VC_1740_0	VC_368_22
				VC_98/VC_99	VC_549/VC_1200	VC_130_0	VC_860_0
				VC_1528_0	VC_1205_4	VC_1741_0	VC_241_0
				VC_1529_0	VC_1205_3	VC_632_0	VC_23_0
				VC_1498_0	VC_470_0	VC_423_0	VC_953_0
				VC_1530_0	VC_1176_0	VC_1562_0	VC_921_4
				VC_1531_0	VC_473/VC_512	VC_1742_0	VC_325_1
				VC_1532_0	VC_1361_0	VC_1743_0	VC_243_0
				VC_1227/VC_1229	VC_279_2	VC_1748_0	VC_811/VC_814
				VC_1533_0	VC_270/VC_273	VC_1749_0	VC_60_0
				VC_1534_0	VC_1293_0	VC_1626_0	VC_954_0
				VC_1535_0	VC_87_2	VC_1750_0	VC_916_0
					VC_1315_0	VC_1030_0	VC_956_0
					VC_697_0	VC_1751_0	VC_61_0
					VC_1212_0	VC_1676_0	VC_852_0
					VC_267_0	VC_143_0	VC_935_0
					VC_486_0	VC_1753_0	VC_873_1
					VC_1363_0	VC_693_0	VC_960_0
					VC_1021_0	VC_1754_0	VC_495_0
					VC_1335_0	VC_1755_0	VC_215_0
					VC_164_0	VC_1220/VC_1224	VC_176_0
					VC_659/VC_660/VC_1333	VC_1757_0	VC_216_0
					VC_412_1	VC_1582_0	VC_299_0
					VC_1364_0	VC_567_0	VC_468/VC_665
					VC_1271_0	VC_357_0	VC_964_0
					VC_1276_0	VC_1758_0	VC_965_0
					VC_1116_2	VC_1703_0	VC_663_0
					VC_275_0	VC_1760_0	VC_780_1
					VC_1317_0	VC_1761_0	VC_892_2
					VC_1189_0	VC_1762_0	VC_880_9
					VC_273_0	VC_1763_0	VC_898_0
					VC_1206/VC_1243/VC_1244	VC_451_0	VC_443/VC_445/VC_447
					VC_271/VC_272/VC_1032	VC_70/VC_147/VC_150	VC_966_0
					VC_474/VC_476	VC_1062_0	VC_880_8
					VC_1260_0	VC_1765_0	VC_324_1
					VC_257_0	VC_641_0	VC_759_0
					VC_1243_0	VC_1766_0	VC_368_10
					VC_660_0	VC_407_0	VC_771_1
					VC_871_0	VC_573_0	VC_784_0
					VC_535_0	VC_1767_0	VC_511_0
					VC_1061_1	VC_1768_0	VC_970_0
					VC_698_0	VC_1654_1	VC_320_27
					VC_659/VC_1333/VC_1334	VC_1756_0	VC_973_0
					VC_794_0	VC_70/VC_147	VC_784_1
					VC_754_0	VC_140_0	VC_640_0
					VC_424_0	VC_1770_0	VC_974_0
					VC_1368_0	VC_1771_0	VC_714_2
					VC_1205_1	VC_671_0	VC_289/VC_290
					VC_1327_0	VC_1772_0	VC_858_0
					VC_1251_3	VC_1774_0	VC_158_1
					VC_1175_0	VC_670_2	VC_714_3
					VC_192_0	VC_1775_0	VC_297_1
					VC_1177_0	VC_1776_0	VC_449/VC_459
					VC_1369_0	VC_1568/VC_1569	VC_976_0
					VC_1067_0	VC_1777_0	VC_276/VC_665
					VC_1277_0	VC_1778_0	VC_864_0
					VC_1370_0	VC_1780_0	VC_977_0
					VC_1371_0	VC_1782_0	VC_918_2
					VC_1374_0	VC_1715_0	VC_978_0
					VC_1244_0	VC_185_0	VC_968_0
					VC_1365_0	VC_1783_0	VC_722_0
					VC_1373_0	VC_430_0	VC_486_0
					VC_195/VC_338/VC_697	VC_1211_0	VC_162_0
					VC_1007_0	VC_1553_0	VC_893_0
					VC_1062_0	VC_673_0	VC_188/VC_982
					VC_1024_0	VC_1785_0	VC_262_0
					VC_1062_1	VC_1786_0	VC_880_41
					VC_1377_0	VC_694_0	VC_835_0
					VC_854_0	VC_1787_0	VC_714_0
					VC_1305_0	VC_1690_0	VC_924/VC_936
					VC_1134/VC_1135	VC_198_0	VC_249_0
					VC_464_0	VC_667_0	VC_84_0
					VC_585/VC_796	VC_1788_0	VC_876_0
					VC_1378_0	VC_1789_0	VC_849_0
					VC_1259_0	VC_43_0	VC_326_8
					VC_1055_0	VC_110_0	VC_376_0
					VC_166_0	VC_1606_0	VC_716_3
					VC_1056_0	VC_1542_0	VC_993_0
					VC_1298_0	VC_102_0	VC_367_0
					VC_491_0	VC_388_0	VC_862_0
					VC_1379_0	VC_1214_0	VC_442_0
					VC_702_0	VC_711_0	VC_52_1
					VC_1009_0	VC_1104_0	VC_995_0
					VC_195/VC_697	VC_1793_0	VC_310_0
					VC_1001_0	VC_1795_0	VC_112_1
					VC_1381_0	VC_1796_0	VC_738_3
					VC_1316_1	VC_1797_0	VC_899_1
					VC_544_0	VC_1799_0	VC_34/VC_38
					VC_1313_0	VC_1800_0	VC_290_0
					VC_1353_0	VC_1557_0	VC_67/VC_137
					VC_1339_0	VC_1642_0	VC_383_0
					VC_1264_0	VC_1565_0	VC_905/VC_907
					VC_699_0	VC_1595_0	VC_713_0
					VC_1189_5	VC_636_0	VC_201_0
					VC_1078_0	VC_86_0	VC_225/VC_1005
					VC_828_0	VC_243_0	VC_895_0
					VC_274/VC_726	VC_1801_0	VC_880_16
					VC_480_0	VC_1802_0	VC_880_50
					VC_1372_0	VC_46_0	VC_880_3
					VC_279_3	VC_1804_0	VC_847_0
					VC_915_0	VC_1779_0	VC_1006_0
					VC_1113_0	VC_1221_0	VC_468/VC_546/VC_665
					VC_708_0	VC_1805_0	VC_576_0
					VC_1384_0	VC_187_2	VC_757_0
					VC_1003/VC_1279	VC_1652_0	VC_1011_0
					VC_1116_0	VC_1806_0	VC_957_0
					VC_796_4	VC_1807_0	VC_94/VC_420
					VC_1380_0	VC_692_0	VC_364_0
					VC_1337_0	VC_1808_0	VC_320_39
					VC_1385_0	VC_1809_0	VC_320_26
					VC_1349_0	VC_963_0	VC_253_0
					VC_586/VC_704/VC_796/VC_1331	VC_668_0	VC_1012_0
					VC_465/VC_1263	VC_1552/VC_1553	VC_315_0
					VC_195/VC_697/VC_933	VC_1222_0	VC_1013_0
					VC_1331_0	VC_877_0	VC_727_0
					VC_697/VC_934	VC_639_0	VC_822_0
					VC_1002_0	VC_347_0	VC_734_2
					VC_195/VC_338	VC_1810_0	VC_728_0
					VC_934_0	VC_155_0	VC_372/VC_713
					VC_494_0	VC_138_0	VC_370_12
					VC_702_4	VC_225_0	VC_1015/VC_1016
					VC_1366_0	VC_1811_0	VC_1016_0
					VC_271/VC_466	VC_1644_0	VC_872_0
					VC_167_0	VC_1813_0	VC_365_0
					VC_1299_0	VC_1659_0	VC_116_0
					VC_277_0	VC_1613_0	VC_331_3
					VC_703_0	VC_1814_0	VC_740_1
					VC_474/VC_476/VC_1390	VC_1744_0	VC_822/VC_828
					VC_87_1	VC_1630_0	VC_360_0
					VC_1386_0	VC_1687_0	VC_1017_0
					VC_467/VC_473	VC_1817_0	VC_1020_0
					VC_342_0	VC_1554_0	VC_325_0
					VC_631_1	VC_1818_0	VC_801_0
					VC_188/VC_988	VC_1760/VC_1820	VC_1023_0
					VC_1189_1	VC_1609_0	VC_843_0
					VC_932_0	VC_1568_0	VC_967_0
					VC_1375_0	VC_1773_0	VC_326_0
					VC_1306_0	VC_1823_0	VC_717_4
					VC_796_1	VC_1824_0	VC_717_1
					VC_1376_0	VC_334_0	VC_327/VC_328
					VC_1238_0	VC_1745_0	VC_326_2
					VC_657_0	VC_1635_0	VC_716_6
					VC_476/VC_479	VC_1752_0	VC_716_4
					VC_481/VC_1114	VC_1825_0	VC_880_47
					VC_342/VC_343	VC_1826_0	VC_1026_0
					VC_793_0	VC_1576_0	VC_32_1
					VC_195/VC_697/VC_726	VC_1827_0	VC_177/VC_184
					VC_1301_0	VC_1828_0	VC_822/VC_829
					VC_1390_0	VC_412_2	VC_582_0
					VC_702_3	VC_619_0	VC_300_0
					VC_934_2	VC_1829_0	VC_369_10
					VC_1261_0	VC_1830_0	VC_368_6
					VC_587_0	VC_1831_0	VC_368_14
					VC_195/VC_658/VC_697	VC_1832_0	VC_368_23
					VC_586/VC_796	VC_380_0	VC_368_4
					VC_695_0	VC_1791_0	VC_368_16
					VC_271/VC_1032	VC_638_0	VC_369_19
					VC_1282_0	VC_1713_0	VC_370_5
					VC_1359_0	VC_195/VC_697	VC_368_15
					VC_56_0	VC_1833_0	VC_368_1
					VC_474/VC_476/VC_479	VC_1834_0	VC_41_0
					VC_87_0	VC_1835_0	VC_302_0
					VC_88/VC_90	VC_1836_0	VC_331_2
					VC_1198_0	VC_1837_0	VC_1017_2
					VC_477/VC_1311	VC_156_0	VC_320_2
					VC_1298/VC_1320	VC_1678_0	VC_672_0
					VC_475/VC_480/VC_1390	VC_1636_0	VC_457_0
					VC_1010/VC_1176	VC_1838_0	VC_399_0
					VC_1009_2	VC_1839_0	VC_838_0
					VC_1261_1	VC_1605_0	VC_599_1
					VC_1290_0	VC_1781_0	VC_250/VC_255
					VC_1391_0	VC_999/VC_1002	VC_1032_0
					VC_1294_4	VC_1842_0	VC_1033_0
					VC_1294_3	VC_1792_0	VC_178_0
					VC_1240/VC_1241	VC_1843_0	VC_33_2
					VC_839_0	VC_485_1	VC_717_7
					VC_1052_0	VC_1671_0	VC_856_0
					VC_1061_2	VC_570_0	VC_1035_1
					VC_1261_6	VC_1815_0	VC_1037_2
					VC_586_0	VC_1846_0	VC_988_0
					VC_268_0	VC_1682_0	VC_790/VC_1029
					VC_418_0	VC_670_0	VC_429_0
					VC_269/VC_1288	VC_1551_0	VC_873_5
					VC_1392_0	VC_228_0	VC_743_0
					VC_1298/VC_1349	VC_1847_0	VC_493_0
					VC_1205_5	VC_638/VC_1826	VC_990_0
					VC_1298_2	VC_1848_0	VC_362_0
					VC_1081_0	VC_1550_0	VC_754_0
					VC_662/VC_1333	VC_1849_0	VC_34/VC_1004
					VC_1311_0	VC_1850_0	VC_691_0
					VC_933_0	VC_1840_0	VC_263_0
					VC_1116_1	VC_644_0	VC_1044_0
					VC_829_0	VC_1660_0	VC_51_0
					VC_461_0	VC_54_0	VC_229_0
					VC_868_0	VC_1841_0	VC_1046_0
					VC_1000_0	VC_1680_0	VC_38_1
					VC_1205_2	VC_1769_0	VC_57_0
					VC_786_0	VC_12/VC_145	VC_79/VC_81
					VC_1393_0	VC_1851_0	VC_1049_0
					VC_1055_1	VC_1854_0	VC_853_0
					VC_224_0	VC_1667_0	VC_961_0
					VC_702_2	VC_1599_0	VC_908_0
					VC_0_0	VC_662_0	VC_1051_0
					VC_584_2	VC_1619_0	VC_308_1
					VC_1343/VC_1344	VC_547_0	VC_507_0
					VC_1284/VC_1285	VC_654_0	VC_1022_0
					VC_476/VC_1390	VC_1790_0	VC_789_0
					VC_1340_0	VC_1681_0	VC_320_50
					VC_1199_0	VC_1855_0	VC_33_3
					VC_1117_0	VC_1853_0	VC_635_0
					VC_1241_1	VC_439_0	VC_178_2
					VC_1367_0	VC_1794_0	VC_651_3
					VC_702_1	VC_1719_0	VC_651_1
					VC_1394_0	VC_1672_0	VC_651_2
					VC_1342_0	VC_1856_0	VC_248_0
					VC_85_0	VC_1207_0	VC_468_0
					VC_934_3	VC_1644_1	VC_368_24
					VC_49_0	VC_111_0	VC_368_5
					VC_1326_0	VC_1844_0	VC_44_0
					VC_793_2	VC_485_0	VC_979_0
					VC_1295_0	VC_1857_0	VC_346_0
					VC_1243/VC_1244/VC_1254	VC_1569/VC_1656	VC_42_1
					VC_1383_0	VC_1607/VC_1841	VC_826_0
					VC_1362_0	VC_709_0	VC_320_44
					VC_1240_0	VC_652_0	VC_320_37
					VC_903_0	VC_13/VC_146	VC_674_0
					VC_696_0	VC_377_0	VC_918_0
					VC_277/VC_477/VC_829	VC_1858_0	VC_921_3
					VC_279_0	VC_1224_0	VC_1064_0
					VC_279_1	VC_1859_0	VC_202/VC_337
					VC_271/VC_466/VC_1077	VC_1359_0	VC_646_2
					VC_1202_0	VC_1725_0	VC_1045/VC_1046
					VC_1346_0	VC_1387_0	VC_196_0
					VC_1323_0	VC_1641_0	VC_635_4
					VC_1354_0	VC_384_0	VC_29/VC_233
					VC_339_0	VC_1860_0	VC_255_0
					VC_1255_0	VC_456_0	VC_281_1
					VC_1344_0	VC_1861_0	VC_213_0
					VC_1090_0	VC_1862_0	VC_187_0
					VC_796_2	VC_82_0	VC_356_0
					VC_1055_5	VC_1622_0	VC_20_0
					VC_1396_0	VC_1628_0	VC_411_0
					VC_958_2	VC_623_1	VC_326_1
					VC_1055_4	VC_1822_0	VC_812_0
					VC_1298_1	VC_1864_0	VC_310_2
					VC_304_0	VC_1865_0	VC_686_2
					VC_285_0	VC_1661_0	VC_1068/VC_1069
					VC_1243/VC_1244	VC_392_0	VC_34_1
					VC_793_1	VC_1664_0	VC_789_5
					VC_507_0	VC_1852_0	VC_331_4
					VC_794_1	VC_1620_0	VC_717_9
					VC_1294_0	VC_1866_0	VC_841_0
					VC_1134_0	VC_1867_0	VC_840_0
					VC_242_0	VC_1602_1	VC_326_4
					VC_298_0	VC_1579_0	VC_735/VC_736
					VC_797_1	VC_385_0	VC_73/VC_147
					VC_1350_0	VC_1103_0	VC_58_0
					VC_796_3	VC_1798_0	VC_345_2
					VC_52_0	VC_49_0	VC_368_8
					VC_232_0	VC_1784_0	VC_815/VC_816
					VC_958_1	VC_1869_0	VC_370_0
					VC_1294_2	VC_344_0	VC_350_0
					VC_1255_1	VC_244_0	VC_413_0
					VC_1261_2	VC_44/VC_174	VC_32_2
					VC_586_1	VC_571_0	VC_16_0
					VC_162_0	VC_1870_0	VC_1029_0
					VC_655_0	VC_1845_0	VC_115_2
					VC_702_5	VC_359/VC_1765	VC_195_0
					VC_1261_5	VC_1716_0	VC_369_4
					VC_1205_6	VC_1812_0	VC_282_0
					VC_1189_4	VC_1820_0	VC_368_20
					VC_1197/VC_1198	VC_1803_0	VC_160_0
						VC_1872_0	VC_368_12
						VC_1873_0	VC_32_3
						VC_1874_0	VC_716_5
						VC_1816_0	VC_789_4
						VC_1717_0	VC_368_3
						VC_199_0	VC_790_0
						VC_1868_0	VC_884_0
						VC_1875_0	VC_845_0
						VC_1876_0	VC_32_0
						VC_1712_0	VC_409_0
						VC_1677/VC_1696	VC_220/VC_222
						VC_1877_0	VC_368_13
						VC_1733_0	VC_648_0
						VC_406_0	VC_737_1
						VC_1871_0	VC_744_1
						VC_73/VC_147	VC_182_0
						VC_572_0	VC_880_13
						VC_1878_0	VC_885_0
						VC_1685_0	VC_740_0
						VC_675_0	VC_715_0
						VC_56_0	VC_1074_0
						VC_1863_0	VC_1069_0
						VC_1002_0	VC_854_0
						VC_1536_0	VC_842_0
						VC_1663_0	VC_975_0
						VC_1707_0	VC_918_1
						VC_1879_0	VC_880_5
						VC_1746_0	VC_753_0
						VC_1570/VC_1572	VC_1075_0
						VC_59_0	VC_686_0
						VC_1880_0	VC_159_0
						VC_1881_0	VC_52_0
						VC_111/VC_227	VC_368_9
						VC_1882_0	VC_880_4
						VC_1188_0	VC_116/VC_122
						VC_1603_0	VC_349/VC_448
						VC_1759_0	VC_123_0
						VC_1883_0	VC_241/VC_243
						VC_1722_0	VC_959_0
						VC_1621_0	VC_1077_0
						VC_1884_0	VC_204_0
						VC_610_0	VC_422_0
						VC_71_0	VC_204/VC_207
						VC_1658_0	VC_390_0
						VC_1193_0	VC_280_0
						VC_1885_0	VC_390_1
						VC_677_0	VC_138_0
						VC_1539_0	VC_402_0
						VC_1744/VC_1748	VC_789_6
						VC_1886_0	VC_1018_4
						VC_1669_0	VC_725/VC_824
						VC_1693_0	VC_140_0
						VC_481_0	VC_477_0
						VC_177/VC_187	VC_529_0
						VC_461_0	VC_900_0
						VC_1887_0	VC_880_30
						VC_1571_0	VC_880_40
						VC_1888_0	VC_880_34
						VC_1704_0	VC_892_1
						VC_1321_0	VC_820_1
						VC_211_0	VC_820_0
						VC_1218/VC_1890	VC_880_15
						VC_1665_0	VC_741_0
						VC_348_0	VC_1018_5
						VC_667/VC_669	VC_331_1
						VC_1721_0	VC_1027_0
						VC_1216_0	VC_1082_0
						VC_1643_0	VC_114_0
						VC_1764_0	VC_250/VC_251
						VC_1217_0	VC_738_2
						VC_1760/VC_1822	VC_490_1
						VC_1296_0	VC_665_0
						VC_1640_0	VC_314_0
						VC_1684_0	VC_583_2
						VC_188_0	VC_554_0
						VC_440_0	VC_861_0
						VC_186_0	VC_158_2
						VC_1562/VC_1569	VC_684/VC_688
						VC_189_0	VC_825_0
						VC_670_1	VC_323_0
						VC_1065_1	VC_223_0
							VC_132_1
							VC_158_0
							VC_880_22
							VC_791_0
							VC_929_0
							VC_370_10
							VC_375_0
							VC_303_2
							VC_850/VC_992
							VC_11/VC_145
							VC_683_4
							VC_224_0
							VC_1087_0
							VC_820_3
							VC_34_0
							VC_994_0
							VC_880_48
							VC_886_1
							VC_738_1
							VC_844/VC_847
							VC_212_0
							VC_820_2
							VC_141_0
							VC_326_15
							VC_77_0
							VC_320_31
							VC_851_0
							VC_896_0
							VC_100_3
							VC_996_0
							VC_56_0
							VC_656_0
							VC_14_0
							VC_474/VC_476
							VC_1050_0
							VC_865_0
							VC_1092_0
							VC_1093_0
							VC_1095_0
							VC_816_0
							VC_1097_0
							VC_1098_0
							VC_972_0
							VC_1099_0
							VC_1100_0
							VC_1101_0
							VC_971/VC_972
							VC_320_24
							VC_561_9
							VC_576_1
							VC_283/VC_910
							VC_1102_0
							VC_32_9
							VC_297_0
							VC_171_0
							VC_635_5
							VC_320_25
							VC_320_28
							VC_697/VC_822/VC_828
							VC_301_1
							VC_68_0
							VC_878_0
							VC_32_10
							VC_15_0
							VC_153_0
							VC_320_71
							VC_33_4
							VC_767_0
							VC_443/VC_446
							VC_242/VC_243
							VC_1018_2
							VC_880_28
							VC_880_2
							VC_104_0
							VC_880_60
							VC_1106_0
							VC_980_0
							VC_100_0
							VC_232/VC_233
							VC_368_2
							VC_370_9
							VC_369_0
							VC_1071_0
							VC_1092/VC_1093
							VC_329/VC_562
							VC_105_0
							VC_326_3
							VC_331_0
							VC_256_0
							VC_158_3
							VC_320_72
							VC_320_3
							VC_844/VC_845/VC_849
							VC_789_2
							VC_789_11
							VC_100_2
							VC_320_19
							VC_320_38
							VC_674_1
							VC_242_0
							VC_715_2
							VC_716_2
							VC_716_0
							VC_716_1
							VC_817/VC_1097
							VC_962_0
							VC_736_1
							VC_1108_0
							VC_384_0
							VC_1107_0
							VC_320_22
							VC_1109_0
							VC_880_19
							VC_33_1
							VC_368_11
							VC_1038_0
							VC_880_33
							VC_326_13
							VC_326_5
							VC_24_0
							VC_30/VC_416
							VC_880_29
							VC_309_1
							VC_919_0
							VC_327/VC_330
							VC_391_0
							VC_217_0
							VC_330_0
							VC_320_16
							VC_727/VC_806
							VC_880_7
							VC_106_0
							VC_909/VC_911
							VC_880_31
							VC_39_0
							VC_880_43
							VC_510_0
							VC_738_0
							VC_1037_1
							VC_281_0
							VC_683_3
							VC_880_21
							VC_320_1
							VC_1047_0
							VC_880_54
							VC_326_14
							VC_880_37
							VC_454_0
							VC_369_18
							VC_880_52
							VC_921_2
							VC_955_0
							VC_469_0
							VC_32_4
							VC_303_3
							VC_32_6
							VC_700_0
							VC_839_0
							VC_251_0
							VC_35_0
							VC_579_2
							VC_1118_0
							VC_1017_4
							VC_1017_1
							VC_739/VC_743
							VC_1073_0
							VC_890/VC_1043
							VC_984_0
							VC_1122_0
							VC_1037_0
							VC_1073_1
							VC_789_1
							VC_992_0
							VC_789_9
							VC_1086_0
							VC_303_0
							VC_264_0
							VC_320_48
							VC_901_0
							VC_686_1
							VC_320_49
							VC_732_0
							VC_731_0
							VC_985_0
							VC_320_0
							VC_1035_0
							VC_320_63
							VC_904_0
							VC_887_1
							VC_1042/VC_1074
							VC_1124/VC_1125
							VC_1125_0
							VC_320_10
							VC_1126_0
							VC_829_0
							VC_320_75
							VC_686_4
							VC_686_3
							VC_1127_0
							VC_1015_0
							VC_1129_0
							VC_997_0
							VC_1073_2
							VC_370_6
							VC_1128_0
							VC_1131_0
							VC_631_0
							VC_197_0
							VC_888/VC_889
							VC_850_0
							VC_738_5
							VC_301_0
							VC_1137_0
							VC_1017_6
							VC_1019_0
							VC_404_0
							VC_1005_0
							VC_369_6
							VC_369_11
							VC_370_1
							VC_368_18
							VC_554_1
							VC_519_0
							VC_1119_0
							VC_1138_0
							VC_1139_0
							VC_1140_0
							VC_1141_0
							VC_518_0
							VC_520_0
							VC_1142_0
							VC_524_0
							VC_1145_0
							VC_1146_0
							VC_1147_0
							VC_516_0
							VC_1148_0
							VC_1149_0
							VC_1150_0
							VC_1143_0
							VC_1151_0
							VC_1152_0
							VC_1154_0
							VC_1155_0
							VC_1156_0
							VC_523_0
							VC_1157_0
							VC_522_0
							VC_521_0
							VC_1158_0
							VC_1159_0
							VC_1144_0
							VC_1017_3
							VC_507_1
							VC_777_0
							VC_777_1
							VC_1010_0
							VC_817_0
							VC_1160_0
							VC_716_7
							VC_1018_0
							VC_1018_1
							VC_1018_3
							VC_818_0
							VC_1017_5
							VC_1162_0
							VC_785_0
							VC_1094/VC_1095
							VC_674_2
							VC_880_56
							VC_487_0
							VC_635_1
							VC_26_1
							VC_998_0
							VC_983/VC_1125
							VC_1124_0
							VC_308_0
							VC_683_5
							VC_309/VC_312
							VC_873_0
							VC_635_2
							VC_320_54
							VC_650_1
							VC_488_0
							VC_1164_0
							VC_361_0
							VC_999_0
							VC_1166_0
							VC_744_0
							VC_880_36
							VC_880_51
							VC_326_10
							VC_320_13
							VC_320_57
							VC_320_18
							VC_429_1
							VC_989_0
							VC_894_0
							VC_507_2
							VC_489_0
							VC_579_4
							VC_635_3
							VC_892_4
							VC_789_10
							VC_1120_0
							VC_880_10
							VC_880_23
							VC_880_35
							VC_283/VC_912
							VC_1017_7
							VC_1171_0
							VC_946_0
							VC_951_0
							VC_1172_0
							VC_938_0
							VC_952_0
							VC_948_0
							VC_1173_0
							VC_950_0
							VC_62_0
							VC_870_1
							VC_95_0
							VC_237_0
							VC_1103_0
							VC_870_0
							VC_921_5
							VC_97_0
							VC_113_1
							VC_291_0
							VC_369_12
							VC_33/VC_36
							VC_265_0
							VC_113_2
							VC_308_2
							VC_881_0
							VC_378_0
							VC_340_0
							VC_473_0
							VC_474/VC_476/VC_479
							VC_195/VC_338/VC_697
							VC_544_0
							VC_474/VC_475/VC_476/VC_1390
							VC_999/VC_1002/VC_1180
							VC_924_0
							VC_921_0
							VC_312_0
							VC_290/VC_293/VC_294
							VC_290/VC_294
							VC_926_0
							VC_1181_0
							VC_981_0
							VC_1182/VC_1183
							VC_310_1
							VC_310_3
							VC_881_1
							VC_461_0
							VC_1088_0
							VC_836_0
							VC_307_0
							VC_651_0
							VC_369_7
							VC_113_0
							VC_266_0
							VC_1084_0
							VC_803_0
							VC_1042_0
							VC_245_0
							VC_98/VC_99
							VC_490_0
							VC_1136_0
							VC_683_6
							VC_1135_0
							VC_396_0
							VC_142_0
							VC_29_0
							VC_159/VC_317
							VC_905_0
							VC_187_1
							VC_789_7
							VC_118_1
							VC_331_5
							VC_178_1
							VC_683_1
							VC_924_1
							VC_1184_0
							VC_326_9
							VC_900_1
							VC_579_6
							VC_579_0
							VC_789_8
							VC_579_5
							VC_880_59
							VC_903_0
							VC_922_0
							VC_924_3
							VC_332_0
							VC_36_0
							VC_36_1
							VC_179/VC_180
							VC_789_3
							VC_33_0
							VC_902_0
							VC_79_0
							VC_170_0
							VC_31_1
							VC_480_0
							VC_326_12
							VC_235_0
							VC_646_0
							VC_115_1
							VC_646_1
							VC_158/VC_159
							VC_112_2
							VC_112_0
							VC_354_0
							VC_279_5
							VC_279_2
							VC_508_1
							VC_892_0
							VC_892_3
							VC_844_0
							VC_880_42
							VC_880_44
							VC_880_11
							VC_880_57
							VC_880_38
							VC_880_39
							VC_880_45
							VC_880_12
							VC_880_26
							VC_880_49
							VC_880_46
							VC_880_24
							VC_880_58
							VC_880_1
							VC_880_14
							VC_880_32
							VC_880_20
							VC_880_53
							VC_880_25
							VC_880_0
							VC_880_18
							VC_880_62
							VC_880_17
							VC_880_61
							VC_880_55
							VC_432_0
							VC_283/VC_913
							VC_913_0
							VC_320_66
							VC_320_12
							VC_320_6
							VC_320_14
							VC_320_15
							VC_320_67
							VC_320_17
							VC_320_20
							VC_320_51
							VC_320_64
							VC_320_68
							VC_320_41
							VC_320_61
							VC_320_56
							VC_320_34
							VC_320_65
							VC_320_74
							VC_320_35
							VC_320_36
							VC_320_52
							VC_320_70
							VC_320_8
							VC_320_42
							VC_320_33
							VC_320_29
							VC_320_58
							VC_320_7
							VC_320_45
							VC_320_11
							VC_320_21
							VC_320_4
							VC_320_9
							VC_320_62
							VC_320_73
							VC_320_5
							VC_320_47
							VC_320_40
							VC_320_23
							VC_320_32
							VC_320_59
							VC_320_69
							VC_362_1
							VC_811_0
							VC_811/VC_812
							VC_1193_0
							VC_1192_0
							VC_1194_0
							VC_736_4
							VC_1195_0
							VC_321_1
							VC_368_7
							VC_326_6
							VC_326_11
							VC_320_60
							VC_320_53
							VC_116/VC_118
							VC_320_55
							VC_326_7
							VC_1196_1
							VC_1196_0
							VC_1111_0
							VC_320_43
							VC_115_0
							VC_1197/VC_1198
							VC_320_46
							VC_792_0
							VC_207_0
							VC_87_0
							VC_87_3
							VC_87_1
							VC_88/VC_90
							VC_1190_0
							VC_87_2
							VC_880_6
							VC_414_7
							VC_118_0
							VC_897_0
							VC_897_1
							VC_683_0
							VC_113_3
							VC_389_0
							VC_530_0
							VC_1198_0
							VC_683_7
							VC_1135_2
							VC_1135_1
							VC_10/VC_23
							VC_1174_0
							VC_579_1
							VC_579_3
							VC_579_7
							VC_887_0
							VC_219_0
							VC_1034_0
							VC_1085_0
							VC_368_19
							VC_1083_0
							VC_158/VC_159/VC_318
							VC_1102_1
							VC_886_0
							VC_29_1
							VC_873_2
							VC_226_0
							VC_873_3
							VC_599_0
							VC_370_11
							VC_369_8
							VC_369_15
							VC_368_17
							VC_1132_0
							VC_101/VC_109
							VC_873_4
							VC_100_1
							VC_1121_0
							VC_238_0
							VC_1048_0
							VC_101/VC_110
							VC_310_4
							VC_562_3
							VC_583_4
							VC_583_5
							VC_583_1
							VC_583_3
							VC_583_6
							VC_583_0
							VC_218_0
							VC_883_0
							VC_491_0
							VC_889_0
							VC_163_0
							VC_983_0
							VC_490_2
							VC_303_1
							VC_303_4
							VC_1216_0
							VC_1218_0
							VC_1225_0
							VC_431_0
							VC_27_0
							VC_717_2
							VC_717_5
							VC_717_10
							VC_717_0
							VC_717_8
							VC_717_11
							VC_762_0
							VC_715_1
							VC_1226_0
							VC_1153_0
							VC_807_0
							VC_718_0
							VC_717_6
							VC_598_3
							VC_715_3
							VC_717_3
							VC_492_0
